# Supplementary material for: ﻿Systematic revision of the ant subfamily Leptanillinae (Hymenoptera, Formicidae)
Source: Zookeys. 2024 Jan 16;1189:83–184. doi: 10.3897/zookeys.1189.107506 (PMC10838183; doi:10.3897/zookeys.1189.107506)
Supplement: XML Treatment for Protanilla wallacei [file zookeys.1189.107506-treatment1.xml]

<!DOCTYPE tp:taxon-treatment
  PUBLIC "-//TaxonX//DTD Taxonomic Treatment Publishing DTD v0 20100105//EN" "tax-treatment-NSO.dtd">
<tp:taxon-treatment xmlns:tp="http://www.plazi.org/taxpub"><tp:treatment-meta><kwd-group><label>Taxon classification</label><kwd>
              <named-content content-type="kingdom">Animalia</named-content>
            </kwd><kwd>
              <named-content content-type="order">Hymenoptera</named-content>
            </kwd><kwd>
              <named-content content-type="family">Formicidae</named-content>
            </kwd></kwd-group><mixed-citation publication-type="journal"><person-group><name><surname>Griebenow</surname><given-names>Zachary</given-names></name></person-group><article-title>﻿Systematic revision of the ant subfamily <tp:taxon-name><tp:taxon-name-part taxon-name-part-type="subfamily">Leptanillinae</tp:taxon-name-part></tp:taxon-name> (<tp:taxon-name><tp:taxon-name-part taxon-name-part-type="order">Hymenoptera</tp:taxon-name-part></tp:taxon-name>, <tp:taxon-name><tp:taxon-name-part taxon-name-part-type="family">Formicidae</tp:taxon-name-part></tp:taxon-name>)</article-title><source>Zookeys</source><day>16</day><month>01</month><year>2024</year><volume>1189</volume><fpage>83</fpage><lpage>184</lpage><pub-id pub-id-type="doi">10.3897/zookeys.1189.107506</pub-id></mixed-citation></tp:treatment-meta><tp:nomenclature><label>﻿</label><tp:taxon-name>
            <object-id xmlns:xlink="http://www.w3.org/1999/xlink" content-type="arpha" xlink:type="simple">13D818D1-E9B5-55E6-AB3C-39D6C80169DC</object-id>
            <tp:taxon-name-part taxon-name-part-type="genus" reg="Protanilla">Protanilla</tp:taxon-name-part>
            <tp:taxon-name-part taxon-name-part-type="species" reg="wallacei">wallacei</tp:taxon-name-part>
            <object-id xmlns:xlink="http://www.w3.org/1999/xlink" content-type="zoobank" xlink:type="simple">https://zoobank.org/6AC428A6-E31D-412A-93E4-9E0BCF7B716E</object-id>
          </tp:taxon-name><tp:taxon-status xmlns:xlink="http://www.w3.org/1999/xlink" xlink:type="simple">sp. nov.</tp:taxon-status><xref ref-type="fig" rid="F4">Fig. 4A–C</xref></tp:nomenclature><tp:treatment-sec sec-type="type material" id="SECID0E4NAG"><title>Type material.</title><p><bold><italic>Holotype</italic>.</bold> Malaysia – Sarawak • 1 worker; Gunung Mulu National Park, 4<sup>th</sup> division; <named-content xmlns:xlink="http://www.w3.org/1999/xlink" content-type="dwc:verbatimCoordinates" xlink:type="simple"><named-content content-type="geo-json" specific-use="{&#34;type&#34;:&#34;Point&#34;,&#34;coordinates&#34;:[114.890000,4.090000]}" id="NCID0ENOAG" xlink:type="simple">4.09°N, 114.89°E</named-content></named-content> (estimated from Google Earth to nearest minute); May–Aug. 1978, P. M. Hammond and J. E. Marshall leg.; <ext-link xmlns:xlink="http://www.w3.org/1999/xlink" xlink:href="http://www.antweb.org/specimen/CASENT0902782" ext-link-type="uri" xlink:type="simple">CASENT0902782</ext-link>; BM1978–49, BMNH(E) 1015826. BMNH. <bold><italic>Paratype</italic>.</bold> Malaysia – Sabah • 1 worker; Gunung Silam, Lahad Datu; <named-content xmlns:xlink="http://www.w3.org/1999/xlink" content-type="dwc:verbatimCoordinates" xlink:type="simple"><named-content content-type="geo-json" specific-use="{&#34;type&#34;:&#34;Point&#34;,&#34;coordinates&#34;:[118.170000,4.960000]}" id="NCID0E5OAG" xlink:type="simple">4.96°N, 118.17°E</named-content></named-content> (estimated from Google Earth to nearest minute); 630m a.s.l.; 1983; R. Leakey leg; <ext-link xmlns:xlink="http://www.w3.org/1999/xlink" xlink:href="http://www.antweb.org/specimen/CASENT0842699" ext-link-type="uri" xlink:type="simple">CASENT0842699</ext-link>; <named-content xmlns:xlink="http://www.w3.org/1999/xlink" content-type="dwc:institutional_code" xlink:title="R. M. Bohart Museum of Entomology, University of California, Davis, USA" xlink:href="http://grbio.org/institution/university-california-davis" xlink:type="simple">UCDC</named-content>.</p></tp:treatment-sec><tp:treatment-sec sec-type="material" id="SECID0EMPAG"><title>Other material examined.</title><p>Malaysia – Sabah • 1 worker; 8km S Sapulut, <named-content xmlns:xlink="http://www.w3.org/1999/xlink" content-type="dwc:verbatimCoordinates" xlink:type="simple"><named-content content-type="geo-json" specific-use="{&#34;type&#34;:&#34;Point&#34;,&#34;coordinates&#34;:[116.471750,4.628440]}" id="NCID0EVPAG" xlink:type="simple">4.62844°N, 116.47175°E</named-content></named-content>; 325m a.s.l.; 31.vii.2014; P. S. Ward leg.; sifted litter (leaf mold, rotten wood), rainforest; <ext-link xmlns:xlink="http://www.w3.org/1999/xlink" xlink:href="http://www.antweb.org/specimen/CASENT0842640" ext-link-type="uri" xlink:type="simple">CASENT0842640</ext-link>; PSW17199–01. <named-content xmlns:xlink="http://www.w3.org/1999/xlink" content-type="dwc:institutional_code" xlink:title="R. M. Bohart Museum of Entomology, University of California, Davis, USA" xlink:href="http://grbio.org/institution/university-california-davis" xlink:type="simple">UCDC</named-content>.</p></tp:treatment-sec><tp:treatment-sec sec-type="description" id="SECID0EDQAG"><title>Measurements (mm) and indices.</title><p><bold><italic>Holotype</italic></bold>: N/A <bold><italic>Paratype</italic></bold>: <abbrev xmlns:xlink="http://www.w3.org/1999/xlink" xlink:title="Head Length, maximum length of head in full-face view from anterior margin of head capsule to cranial vertex" id="ABBRID0ERQAG" xlink:type="simple">HL</abbrev> = 0.42; <abbrev xmlns:xlink="http://www.w3.org/1999/xlink" xlink:title="Head Width, maximum width of cranium in full-face view, including compound eyes if present" id="ABBRID0EVQAG" xlink:type="simple">HW</abbrev> = 0.33; <abbrev xmlns:xlink="http://www.w3.org/1999/xlink" xlink:title="Scape Length, maximum length of scape in medial view, excluding bulbus" id="ABBRID0EZQAG" xlink:type="simple">SL</abbrev> = 0.22; PW = 0.27; <abbrev xmlns:xlink="http://www.w3.org/1999/xlink" xlink:title="Weber’s Length, maximum diagonal distance measured from most anterior extent of pronotum excluding (female) or including (male) cervical shield to most posteroventral extremity of the mesosoma, including propodeal lobes if present" id="ABBRID0E4QAG" xlink:type="simple">WL</abbrev> = 0.68; <abbrev xmlns:xlink="http://www.w3.org/1999/xlink" xlink:title="Petiolar length, maximum length of petiole in dorsal view, not including presclerites" id="ABBRID0ECRAG" xlink:type="simple">PTL</abbrev> = 0.2; <abbrev xmlns:xlink="http://www.w3.org/1999/xlink" xlink:title="Petiolar width, maximum width of petiole in dorsal view orthogonal anteroposterior axis" id="ABBRID0EGRAG" xlink:type="simple">PTW</abbrev> = 0.19; PPTL = 0.19; PPTW = 0.2; CI = 79; SI = 106; PI = 98; PPI = 113. <bold>Other material examined</bold> (<italic>n</italic> = 2): <abbrev xmlns:xlink="http://www.w3.org/1999/xlink" xlink:title="Head Length, maximum length of head in full-face view from anterior margin of head capsule to cranial vertex" id="ABBRID0EORAG" xlink:type="simple">HL</abbrev> = 0.43–0.46; <abbrev xmlns:xlink="http://www.w3.org/1999/xlink" xlink:title="Head Width, maximum width of cranium in full-face view, including compound eyes if present" id="ABBRID0ESRAG" xlink:type="simple">HW</abbrev> = 0.35–0.36; <abbrev xmlns:xlink="http://www.w3.org/1999/xlink" xlink:title="Scape Length, maximum length of scape in medial view, excluding bulbus" id="ABBRID0EWRAG" xlink:type="simple">SL</abbrev> = 0.33–0.39; <abbrev xmlns:xlink="http://www.w3.org/1999/xlink" xlink:title="Mandible Length, maximum length of mandible from view orthogonal to lateral mandibular margin, measured from ventral mandibular articulation to mandibular apex" id="ABBRID0E1RAG" xlink:type="simple">ML</abbrev> = 0.21–0.24; PW = 0.26–0.29; <abbrev xmlns:xlink="http://www.w3.org/1999/xlink" xlink:title="Weber’s Length, maximum diagonal distance measured from most anterior extent of pronotum excluding (female) or including (male) cervical shield to most posteroventral extremity of the mesosoma, including propodeal lobes if present" id="ABBRID0E5RAG" xlink:type="simple">WL</abbrev> = 0.64–0.72; <abbrev xmlns:xlink="http://www.w3.org/1999/xlink" xlink:title="Petiolar length, maximum length of petiole in dorsal view, not including presclerites" id="ABBRID0EDSAG" xlink:type="simple">PTL</abbrev> = 0.19–0.21; <abbrev xmlns:xlink="http://www.w3.org/1999/xlink" xlink:title="Petiolar width, maximum width of petiole in dorsal view orthogonal anteroposterior axis" id="ABBRID0EHSAG" xlink:type="simple">PTW</abbrev> = 0.2; PPTL = 0.19–0.21; PPTW = 0.2–0.23; CI = 78–80; SI = 97–102; PI = 93–101; PPI = 105–108</p></tp:treatment-sec><tp:treatment-sec sec-type="description" id="SECID0ELSAG"><title>Description.</title><p>Lateral cranial margins converging anteriorly; cranium not bulging towards vertex. Genal angle laterad antennal toruli obtuse. Outline of clypeus campaniform in full-face view, laterally elevated above cranium, posteriorly not elevated above frons; clypeal surface planar; anterior clypeal margin slightly emarginate, posteromedian clypeal margin emarginate; median clypeal ridge present on mesal surface of clypeus, externally visible. Labrum visible in full-face view; anterodorsal apex of labrum armed with three or four dentiform, peg-like chaetae; venter with vestiture of suberect lanose setae. Mandibles elongate relative to head (CI = 79–80), linear, apex curved downward distally; vertical dorsal lamella absent; laterodorsal longitudinal groove present; dorsomedial margin of mandible with single row of ~ 12 dentiform, peg-like chaetae; lateral mandibular face glabrous. Labial palp 1-merous. Anterior tentorial pits faint, situated anterad the toruli, not visible in full-face view. Postgenal ridge complete. Scape long (<abbrev xmlns:xlink="http://www.w3.org/1999/xlink" xlink:title="Scape Length, maximum length of scape in medial view, excluding bulbus" id="ABBRID0ERSAG" xlink:type="simple">SL</abbrev> 0.34–0.39 mm), reaching slightly beyond occipital margin when antennae retracted. Flagellum submoniliform; apical flagellomere 3× longer than broad. Pronotum broader than mesonotum in dorsal view, with lateral margins convex. Mesonotum narrow, with lateral margins parallel in dorsal view. Meso-metapleural suture narrow laterally, broader along dorsal surface; scrobiculate, with transverse ridges larger and more widely spaced along dorsal surface of meso-metapleural suture; posteriorly distinct from metapleural trench. Maximum breadth of metapectal-propodeal complex greater than that of mesonotum in dorsal view, slightly narrowed anteriorly, posterior outline convex in profile view. Bulla large, extending anterior to propodeal spiracle. Propodeum rounded in profile view. Tarsomeres longer than broad. Meso- and metatibial spur formula 0,1p. Petiole sessile. Abdominal segments II and III without tergotergal and sternosternal fusion. Abdominal segment II slightly longer than wide in dorsal view (PI 94–99), with distinct dorsal node, in profile view anterior and posterior faces subequal in height; anterior face of petiolar node linear in profile view. Subpetiolar process present, abdominal sternite II with concavity posterior to subpetiolar process so that margin of abdominal sternite II is sinuate in profile view; fenestra present, elliptical, anteroposteriorly compressed. Lengths of abdominal segments II–III subequal. Abdominal sternite II projecting no further than abdominal sternite III towards venter. Abdominal segment III slightly broader than long in dorsal view (PPI = 105–113), with distinct dorsal node; in profile view, anterior face of dorsal node abruptly vertical and bulging, posterior face gently sloping. Post-petiole with distinct tergosternal suture. Abdominal segments III–IV separated by pronounced constriction, with presclerites of abdominal segment IV distinct; pretergite IV planar in profile view, shorter than presternite IV; presternite IV slightly convex in profile view; cinctus of abdominal segment IV scrobiculate. Anterior margin of abdominal post-tergite IV shallowly emarginate in dorsal view. Outline of postpetiolar node trapezoidal in dorsal view, corners rounded, slightly narrowed anteriorly. Soma concolorous, color castaneous. Vestiture of suberect to erect setae present; length of setae variable.</p><fig id="F4" position="float" orientation="portrait"><object-id xmlns:xlink="http://www.w3.org/1999/xlink" content-type="doi" xlink:type="simple">10.3897/zookeys.1189.107506.figure4</object-id><object-id xmlns:xlink="http://www.w3.org/1999/xlink" content-type="arpha" xlink:type="simple">1E47A60D-49AC-55F4-8E3A-DC3DCEB837B3</object-id><label>Figure 4.</label><caption><p><italic><tp:taxon-name><tp:taxon-name-part taxon-name-part-type="genus" reg="Protanilla">Protanilla</tp:taxon-name-part><tp:taxon-name-part taxon-name-part-type="species" reg="wallacei">wallacei</tp:taxon-name-part></tp:taxon-name></italic>, holotype (<ext-link xmlns:xlink="http://www.w3.org/1999/xlink" xlink:href="http://www.antweb.org/specimen/CASENT0902782" ext-link-type="uri" xlink:type="simple">CASENT0902782</ext-link>; Ziv Lieberman), worker <bold>A</bold> profile view <bold>B</bold> dorsal view <bold>C</bold> full-face view. Scale bars: 0.2 mm (<bold>A, B</bold>); 0.1 mm (<bold>C</bold>).</p></caption><graphic xmlns:xlink="http://www.w3.org/1999/xlink" xlink:href="zookeys-1189-083_article-107506__-g004.jpg" position="float" orientation="portrait" xlink:type="simple" id="oo_968304.jpg"><uri content-type="original_file" xlink:type="simple">https://binary.pensoft.net/fig/968304</uri></graphic></fig></tp:treatment-sec><tp:treatment-sec sec-type="etymology" id="SECID0E3TAG"><title>Etymology.</title><p>Named for Alfred Russel Wallace, commonly thought to be the progenitor of the discipline of biogeography and still well-regarded for his study of the biota of the Malay Archipelago, where this ant is native. The specific epithet is masculine, in genitive case.</p></tp:treatment-sec><tp:treatment-sec sec-type="remarks" id="SECID0EBUAG"><title>Remarks.</title><p>The worker caste of <italic><tp:taxon-name><tp:taxon-name-part taxon-name-part-type="genus" reg="Protanilla">P.</tp:taxon-name-part><tp:taxon-name-part taxon-name-part-type="species" reg="wallacei">wallacei</tp:taxon-name-part></tp:taxon-name></italic> is extremely close to that of <italic><tp:taxon-name><tp:taxon-name-part taxon-name-part-type="genus" reg="Protanilla">P.</tp:taxon-name-part><tp:taxon-name-part taxon-name-part-type="species" reg="lini">lini</tp:taxon-name-part></tp:taxon-name></italic> but differs in overall smaller size and the shallowness of the postpetiolar node, with the posterior declivity of the postpetiolar node being gradual (Fig. <xref ref-type="fig" rid="F5">5B</xref>) rather than abrupt (Fig. <xref ref-type="fig" rid="F5">5A</xref>). PPI tends to be greater in <italic><tp:taxon-name><tp:taxon-name-part taxon-name-part-type="genus" reg="Protanilla">P.</tp:taxon-name-part><tp:taxon-name-part taxon-name-part-type="species" reg="wallacei">wallacei</tp:taxon-name-part></tp:taxon-name></italic> (x_ = 109) than in <italic><tp:taxon-name><tp:taxon-name-part taxon-name-part-type="genus" reg="Protanilla">P.</tp:taxon-name-part><tp:taxon-name-part taxon-name-part-type="species" reg="lini">lini</tp:taxon-name-part></tp:taxon-name></italic> (x_ = 100) but cannot be consistently used to discriminate the two. Interestingly, all known gynes of <italic><tp:taxon-name><tp:taxon-name-part taxon-name-part-type="genus" reg="Protanilla">P.</tp:taxon-name-part><tp:taxon-name-part taxon-name-part-type="species" reg="wallacei">wallacei</tp:taxon-name-part></tp:taxon-name></italic> are ergatoid (<xref ref-type="bibr" rid="B10">Billen et al. 2013</xref>; <xref ref-type="bibr" rid="B55">Ito et al. 2022</xref>), whereas those of <italic><tp:taxon-name><tp:taxon-name-part taxon-name-part-type="genus" reg="Protanilla">P.</tp:taxon-name-part><tp:taxon-name-part taxon-name-part-type="species" reg="lini">lini</tp:taxon-name-part></tp:taxon-name></italic> are alate (<xref ref-type="bibr" rid="B51">Hsu et al. 2017</xref>).</p><fig id="F5" position="float" orientation="portrait"><object-id xmlns:xlink="http://www.w3.org/1999/xlink" content-type="doi" xlink:type="simple">10.3897/zookeys.1189.107506.figure5</object-id><object-id xmlns:xlink="http://www.w3.org/1999/xlink" content-type="arpha" xlink:type="simple">37DE4BC5-B2F1-572B-979C-F0FE2B0B7261</object-id><label>Figure 5.</label><caption><p>Worker petiole of <italic><tp:taxon-name><tp:taxon-name-part taxon-name-part-type="genus" reg="Protanilla">Protanilla</tp:taxon-name-part><tp:taxon-name-part taxon-name-part-type="species" reg="lini">lini</tp:taxon-name-part></tp:taxon-name></italic> (<bold>a</bold>) and <italic><tp:taxon-name><tp:taxon-name-part taxon-name-part-type="genus" reg="Protanilla">Protanilla</tp:taxon-name-part><tp:taxon-name-part taxon-name-part-type="species" reg="wallacei">wallacei</tp:taxon-name-part></tp:taxon-name></italic> sp. nov. (<bold>b</bold>), profile view. Abbreviation: dpn = petiolar node.</p></caption><graphic xmlns:xlink="http://www.w3.org/1999/xlink" xlink:href="zookeys-1189-083_article-107506__-g005.jpg" position="float" orientation="portrait" xlink:type="simple" id="oo_968305.jpg"><uri content-type="original_file" xlink:type="simple">https://binary.pensoft.net/fig/968305</uri></graphic></fig><p><italic><tp:taxon-name><tp:taxon-name-part taxon-name-part-type="genus" reg="Protanilla">Protanilla</tp:taxon-name-part><tp:taxon-name-part taxon-name-part-type="species" reg="wallacei">wallacei</tp:taxon-name-part></tp:taxon-name></italic> appeared as a nomen nudum in <xref ref-type="bibr" rid="B49">Hölldobler and Wilson (1990)</xref>, with the name purportedly being under description by Robert W. Taylor based upon material from Sabah. Such a description has not appeared. <ext-link xmlns:xlink="http://www.w3.org/1999/xlink" xlink:href="http://www.antweb.org/specimen/CASENT0842699" ext-link-type="uri" xlink:type="simple">CASENT0842699</ext-link> was identified as <italic><tp:taxon-name><tp:taxon-name-part taxon-name-part-type="genus" reg="Protanilla">P.</tp:taxon-name-part><tp:taxon-name-part taxon-name-part-type="species" reg="wallacei">wallacei</tp:taxon-name-part></tp:taxon-name></italic> by Barry Bolton with reference to “type” material under description by Taylor, which, based on a paratype label assigned by Taylor, included <ext-link xmlns:xlink="http://www.w3.org/1999/xlink" xlink:href="http://www.antweb.org/specimen/CASENT0902782" ext-link-type="uri" xlink:type="simple">CASENT0902782</ext-link>. <xref ref-type="bibr" rid="B10">Billen et al. (2013)</xref> described the glandular complement of specimens from peninsular Malaysia that was attributed to this nomen nudum by Taylor, while <xref ref-type="bibr" rid="B55">Ito et al. (2022)</xref> reported on the behavioral observations of specimens from that same series, referring to this species as <italic><tp:taxon-name><tp:taxon-name-part taxon-name-part-type="genus" reg="Protanilla">Protanilla</tp:taxon-name-part></tp:taxon-name></italic> sp. <italic><tp:taxon-name><tp:taxon-name-part taxon-name-part-type="genus" reg="Protanilla">Protanilla</tp:taxon-name-part><tp:taxon-name-part taxon-name-part-type="species" reg="wallacei">wallacei</tp:taxon-name-part></tp:taxon-name></italic> is here made an available name, described based upon worker specimens from Sabah. Judging from <xref ref-type="bibr" rid="B10">Billen et al. (2013</xref>: fig. 5E), the series referred to in that study and in <xref ref-type="bibr" rid="B55">Ito et al. (2022)</xref> conforms to the diagnosis of <italic><tp:taxon-name><tp:taxon-name-part taxon-name-part-type="genus" reg="Protanilla">P.</tp:taxon-name-part><tp:taxon-name-part taxon-name-part-type="species" reg="wallacei">wallacei</tp:taxon-name-part></tp:taxon-name></italic> here given. The unidentified <italic><tp:taxon-name><tp:taxon-name-part taxon-name-part-type="genus" reg="Protanilla">Protanilla</tp:taxon-name-part></tp:taxon-name></italic> that was the sole representative of the <tp:taxon-name><tp:taxon-name-part taxon-name-part-type="subfamily">Leptanillinae</tp:taxon-name-part></tp:taxon-name> in the phylogenomic analyses of <xref ref-type="bibr" rid="B26">Branstetter et al. (2017)</xref> (<ext-link xmlns:xlink="http://www.w3.org/1999/xlink" xlink:href="http://www.antweb.org/specimen/CASENT0634862" ext-link-type="uri" xlink:type="simple">CASENT0634862</ext-link>) is here identified as <italic><tp:taxon-name><tp:taxon-name-part taxon-name-part-type="genus" reg="Protanilla">P.</tp:taxon-name-part><tp:taxon-name-part taxon-name-part-type="species" reg="wallacei">wallacei</tp:taxon-name-part></tp:taxon-name></italic>. <italic><tp:taxon-name><tp:taxon-name-part taxon-name-part-type="genus" reg="Protanilla">Protanilla</tp:taxon-name-part><tp:taxon-name-part taxon-name-part-type="species" reg="wallacei">wallacei</tp:taxon-name-part></tp:taxon-name></italic> shows intraspecific variation in labral chaeta count, which is also observed in putatively conspecific allopatric specimens of <italic><tp:taxon-name><tp:taxon-name-part taxon-name-part-type="genus" reg="Protanilla">P.</tp:taxon-name-part><tp:taxon-name-part taxon-name-part-type="species" reg="gengma">gengma</tp:taxon-name-part></tp:taxon-name></italic> (<xref ref-type="bibr" rid="B2">Aswaj et al. 2020</xref>; pers. obs.) and <italic><tp:taxon-name><tp:taxon-name-part taxon-name-part-type="genus" reg="Protanilla">P.</tp:taxon-name-part><tp:taxon-name-part taxon-name-part-type="species" reg="beijingensis">beijingensis</tp:taxon-name-part></tp:taxon-name></italic> (this study).</p><p><italic><tp:taxon-name><tp:taxon-name-part taxon-name-part-type="genus" reg="Protanilla">Protanilla</tp:taxon-name-part><tp:taxon-name-part taxon-name-part-type="species" reg="wallacei">wallacei</tp:taxon-name-part></tp:taxon-name></italic> and <italic><tp:taxon-name><tp:taxon-name-part taxon-name-part-type="genus" reg="Protanilla">P.</tp:taxon-name-part><tp:taxon-name-part taxon-name-part-type="species" reg="lini">lini</tp:taxon-name-part></tp:taxon-name></italic> are recovered as sister taxa in phylogenomic inference sampling from across the geographical range of the latter species (pers. obs.). <italic><tp:taxon-name><tp:taxon-name-part taxon-name-part-type="genus" reg="Protanilla">Protanilla</tp:taxon-name-part><tp:taxon-name-part taxon-name-part-type="species" reg="lini">lini</tp:taxon-name-part></tp:taxon-name></italic> ranges across Taiwan and the Ryukyu Islands, while the <italic><tp:taxon-name><tp:taxon-name-part taxon-name-part-type="genus" reg="Protanilla">P.</tp:taxon-name-part><tp:taxon-name-part taxon-name-part-type="species" reg="wallacei">wallacei</tp:taxon-name-part></tp:taxon-name></italic> specimens examined in this study originate in the Sundan region. This allows for the possibility that these putative species are populations from extreme ends of a contiguous swath of metapopulations extending throughout southeast Asia. Further sampling in mainland southeast Asia may reciprocally efface the morphometric distinction between these species, and with the other members of the <italic><tp:taxon-name><tp:taxon-name-part taxon-name-part-type="genus" reg="Protanilla">Protanilla</tp:taxon-name-part><tp:taxon-name-part taxon-name-part-type="species" reg="lini">lini</tp:taxon-name-part></tp:taxon-name></italic> species complex.</p></tp:treatment-sec><ref-list><ref id="B10"><mixed-citation xmlns:xlink="http://www.w3.org/1999/xlink" xlink:type="simple"><person-group><name name-style="western"><surname>Billen</surname><given-names>J</given-names></name><name name-style="western"><surname>Bauweleers</surname><given-names>E</given-names></name><name name-style="western"><surname>Hashim</surname><given-names>R</given-names></name><name name-style="western"><surname>Ito</surname><given-names>F</given-names></name></person-group> (<year>2013</year>) <article-title>Survey of the exocrine system in <italic><tp:taxon-name><tp:taxon-name-part taxon-name-part-type="genus">Protanilla</tp:taxon-name-part><tp:taxon-name-part taxon-name-part-type="species">wallacei</tp:taxon-name-part></tp:taxon-name></italic> (<tp:taxon-name><tp:taxon-name-part taxon-name-part-type="order">Hymenoptera</tp:taxon-name-part></tp:taxon-name>, <tp:taxon-name><tp:taxon-name-part taxon-name-part-type="family">Formicidae</tp:taxon-name-part></tp:taxon-name>).</article-title><source>Arthropod Structure &amp; Development</source><volume>42</volume>(<issue>3</issue>): <fpage>173</fpage>–<lpage>183</lpage>. <ext-link xlink:href="10.1016/j.asd.2013.01.001" ext-link-type="doi" xlink:type="simple">https://doi.org/10.1016/j.asd.2013.01.001</ext-link></mixed-citation></ref><ref id="B55"><mixed-citation xmlns:xlink="http://www.w3.org/1999/xlink" xlink:type="simple"><person-group><name name-style="western"><surname>Ito</surname><given-names>F</given-names></name><name name-style="western"><surname>Hashim</surname><given-names>R</given-names></name><name name-style="western"><surname>Mizuno</surname><given-names>R</given-names></name><name name-style="western"><surname>Billen</surname><given-names>J</given-names></name></person-group> (<year>2022</year>) <article-title>Notes on the biology of <italic><tp:taxon-name><tp:taxon-name-part taxon-name-part-type="genus">Protanilla</tp:taxon-name-part></tp:taxon-name></italic> sp. (<tp:taxon-name><tp:taxon-name-part taxon-name-part-type="order">Hymenoptera</tp:taxon-name-part></tp:taxon-name>, <tp:taxon-name><tp:taxon-name-part taxon-name-part-type="family">Formicidae</tp:taxon-name-part></tp:taxon-name>) collected in Ulu Gombak, Peninsular Malaysia.</article-title><source>Insectes Sociaux</source><volume>69</volume>(<issue>1</issue>): <fpage>13</fpage>–<lpage>18</lpage>. <ext-link xlink:href="10.1007/s00040-021-00839-z" ext-link-type="doi" xlink:type="simple">https://doi.org/10.1007/s00040-021-00839-z</ext-link></mixed-citation></ref><ref id="B51"><mixed-citation xmlns:xlink="http://www.w3.org/1999/xlink" xlink:type="simple"><person-group><name name-style="western"><surname>Hsu</surname><given-names>P-W</given-names></name><name name-style="western"><surname>Hsu</surname><given-names>F-C</given-names></name><name name-style="western"><surname>Hsiao</surname><given-names>Y</given-names></name><name name-style="western"><surname>Lin</surname><given-names>C-C</given-names></name></person-group> (<year>2017</year>) <article-title>Taxonomic notes on the genus <italic><tp:taxon-name><tp:taxon-name-part taxon-name-part-type="genus">Protanilla</tp:taxon-name-part></tp:taxon-name></italic> (<tp:taxon-name><tp:taxon-name-part taxon-name-part-type="order">Hymenoptera</tp:taxon-name-part></tp:taxon-name>: <tp:taxon-name><tp:taxon-name-part taxon-name-part-type="family">Formicidae</tp:taxon-name-part></tp:taxon-name>: <tp:taxon-name><tp:taxon-name-part taxon-name-part-type="subfamily">Leptanillinae</tp:taxon-name-part></tp:taxon-name>) from Taiwan.</article-title><source>Zootaxa</source><volume>4268</volume>(<issue>1</issue>): <fpage>117</fpage>–<lpage>130</lpage>. <ext-link xlink:href="10.11646/zootaxa.4268.1.7" ext-link-type="doi" xlink:type="simple">https://doi.org/10.11646/zootaxa.4268.1.7</ext-link></mixed-citation></ref><ref id="B49"><mixed-citation xmlns:xlink="http://www.w3.org/1999/xlink" xlink:type="simple"><person-group><name name-style="western"><surname>Hölldobler</surname><given-names>B</given-names></name><name name-style="western"><surname>Wilson</surname><given-names>EO</given-names></name></person-group> (<year>1990</year>) <source>The Ants.</source><publisher-name>Harvard University Press</publisher-name>, <publisher-loc>Cambridge</publisher-loc>, <size units="page">784 pp</size>. <ext-link xlink:href="10.1007/978-3-662-10306-7" ext-link-type="doi" xlink:type="simple">https://doi.org/10.1007/978-3-662-10306-7</ext-link></mixed-citation></ref><ref id="B26"><mixed-citation xmlns:xlink="http://www.w3.org/1999/xlink" xlink:type="simple"><person-group><name name-style="western"><surname>Branstetter</surname><given-names>MG</given-names></name><name name-style="western"><surname>Longino</surname><given-names>JT</given-names></name><name name-style="western"><surname>Ward</surname><given-names>PS</given-names></name><name name-style="western"><surname>Faircloth</surname><given-names>BC</given-names></name></person-group> (<year>2017</year>) <article-title>Enriching the ant tree of life: Enhanced UCE bait set for genome-scale phylogenetics of ants and other <tp:taxon-name><tp:taxon-name-part taxon-name-part-type="order">Hymenoptera</tp:taxon-name-part></tp:taxon-name>.</article-title><source>Methods in Ecology and Evolution</source><volume>8</volume>: <fpage>768</fpage>–<lpage>776</lpage>. <ext-link xlink:href="10.1111/2041-210X.12742" ext-link-type="doi" xlink:type="simple">https://doi.org/10.1111/2041-210X.12742</ext-link></mixed-citation></ref><ref id="B2"><mixed-citation xmlns:xlink="http://www.w3.org/1999/xlink" xlink:type="simple"><person-group><name name-style="western"><surname>Aswaj</surname><given-names>P</given-names></name><name name-style="western"><surname>Anoop</surname><given-names>K</given-names></name><name name-style="western"><surname>Priyadarsanan</surname><given-names>DR</given-names></name></person-group> (<year>2020</year>) <article-title>First record of the rarely collected ant <italic><tp:taxon-name><tp:taxon-name-part taxon-name-part-type="genus">Protanilla</tp:taxon-name-part><tp:taxon-name-part taxon-name-part-type="species">gengma</tp:taxon-name-part></tp:taxon-name></italic> Xu, 2012 (<tp:taxon-name><tp:taxon-name-part taxon-name-part-type="order">Hymenoptera</tp:taxon-name-part></tp:taxon-name>, <tp:taxon-name><tp:taxon-name-part taxon-name-part-type="family">Formicidae</tp:taxon-name-part></tp:taxon-name>, <tp:taxon-name><tp:taxon-name-part taxon-name-part-type="subfamily">Leptanillinae</tp:taxon-name-part></tp:taxon-name>) from the Indian subcontinent.</article-title><source>Check List</source><volume>16</volume>(<issue>6</issue>): <fpage>1621</fpage>–<lpage>1625</lpage>. <ext-link xlink:href="10.15560/16.6.1621" ext-link-type="doi" xlink:type="simple">https://doi.org/10.15560/16.6.1621</ext-link></mixed-citation></ref></ref-list></tp:taxon-treatment>
