# Supplementary material for: ﻿Systematic revision of the ant subfamily Leptanillinae (Hymenoptera, Formicidae)
Source: Zookeys. 2024 Jan 16;1189:83–184. doi: 10.3897/zookeys.1189.107506 (PMC10838183; doi:10.3897/zookeys.1189.107506)
Supplement: XML Treatment for Leptanilla belantan [file zookeys.1189.107506-treatment2.xml]

<!DOCTYPE tp:taxon-treatment
  PUBLIC "-//TaxonX//DTD Taxonomic Treatment Publishing DTD v0 20100105//EN" "tax-treatment-NSO.dtd">
<tp:taxon-treatment xmlns:tp="http://www.plazi.org/taxpub"><tp:treatment-meta><kwd-group><label>Taxon classification</label><kwd>
              <named-content content-type="kingdom">Animalia</named-content>
            </kwd><kwd>
              <named-content content-type="order">Hymenoptera</named-content>
            </kwd><kwd>
              <named-content content-type="family">Formicidae</named-content>
            </kwd></kwd-group><mixed-citation publication-type="journal"><person-group><name><surname>Griebenow</surname><given-names>Zachary</given-names></name></person-group><article-title>﻿Systematic revision of the ant subfamily <tp:taxon-name><tp:taxon-name-part taxon-name-part-type="subfamily">Leptanillinae</tp:taxon-name-part></tp:taxon-name> (<tp:taxon-name><tp:taxon-name-part taxon-name-part-type="order">Hymenoptera</tp:taxon-name-part></tp:taxon-name>, <tp:taxon-name><tp:taxon-name-part taxon-name-part-type="family">Formicidae</tp:taxon-name-part></tp:taxon-name>)</article-title><source>Zookeys</source><day>16</day><month>01</month><year>2024</year><volume>1189</volume><fpage>83</fpage><lpage>184</lpage><pub-id pub-id-type="doi">10.3897/zookeys.1189.107506</pub-id></mixed-citation></tp:treatment-meta><tp:nomenclature><label>﻿</label><tp:taxon-name>
            <object-id xmlns:xlink="http://www.w3.org/1999/xlink" content-type="arpha" xlink:type="simple">E42B0C80-D4E0-5A57-80C1-992580F02955</object-id>
            <tp:taxon-name-part taxon-name-part-type="genus" reg="Leptanilla">Leptanilla</tp:taxon-name-part>
            <tp:taxon-name-part taxon-name-part-type="species" reg="belantan">belantan</tp:taxon-name-part>
            <object-id xmlns:xlink="http://www.w3.org/1999/xlink" content-type="zoobank" xlink:type="simple">https://zoobank.org/3EB67585-11A5-418D-B30D-38A9440C92B3</object-id>
          </tp:taxon-name><tp:taxon-status xmlns:xlink="http://www.w3.org/1999/xlink" xlink:type="simple">sp. nov.</tp:taxon-status><xref ref-type="fig" rid="F6">Figs 6A–C</xref><xref ref-type="fig" rid="F7">, 7</xref><xref ref-type="fig" rid="F8">, 8A–C</xref></tp:nomenclature><tp:treatment-sec sec-type="type material" id="SECID0EKABG"><title>Type material.</title><p><bold><italic>Holotype</italic>.</bold> Malaysia – Selangor • 1 worker; Genting Highlands, below Sri Layan; 1.iv.1981; W. L. Brown leg.; hill forest, red-rotten wood; MCZ:Ent:00728278. <named-content xmlns:xlink="http://www.w3.org/1999/xlink" content-type="dwc:institutional_code" xlink:title="Museum of Comparative Zoology, Cambridge, USA" xlink:href="http://grbio.org/institution/museum-comparative-zoology" xlink:type="simple">MCZC</named-content><bold><italic>Paratypes</italic>.</bold> Malaysia – Selangor • 1 gyne; same data as for holotype; MCZ:Ent:00728275; <named-content xmlns:xlink="http://www.w3.org/1999/xlink" content-type="dwc:institutional_code" xlink:title="Museum of Comparative Zoology, Cambridge, USA" xlink:href="http://grbio.org/institution/museum-comparative-zoology" xlink:type="simple">MCZC</named-content> • 3 worker, same data as for holotype; MCZ:Ent:00728276, MCZ:Ent:00728277, MCZ:Ent:00793731; <named-content xmlns:xlink="http://www.w3.org/1999/xlink" content-type="dwc:institutional_code" xlink:title="Museum of Comparative Zoology, Cambridge, USA" xlink:href="http://grbio.org/institution/museum-comparative-zoology" xlink:type="simple">MCZC</named-content> • 2 worker, same data as for holotype; MCZ:Ent:00793729, MCZ:Ent:00793730; <named-content xmlns:xlink="http://www.w3.org/1999/xlink" content-type="dwc:institutional_code" xlink:title="R. M. Bohart Museum of Entomology, University of California, Davis, USA" xlink:href="http://grbio.org/institution/university-california-davis" xlink:type="simple">UCDC</named-content>.</p></tp:treatment-sec><tp:treatment-sec sec-type="description" id="SECID0EJBBG"><title>Measurements (mm) and indices, worker.</title><p><bold><italic>Holotype</italic></bold>: <abbrev xmlns:xlink="http://www.w3.org/1999/xlink" xlink:title="Head Width, maximum width of cranium in full-face view, including compound eyes if present" id="ABBRID0EUBBG" xlink:type="simple">HW</abbrev> = 0.34; <abbrev xmlns:xlink="http://www.w3.org/1999/xlink" xlink:title="Head Length, maximum length of head in full-face view from anterior margin of head capsule to cranial vertex" id="ABBRID0EYBBG" xlink:type="simple">HL</abbrev> = 0.44; <abbrev xmlns:xlink="http://www.w3.org/1999/xlink" xlink:title="Scape Length, maximum length of scape in medial view, excluding bulbus" id="ABBRID0E3BBG" xlink:type="simple">SL</abbrev> = 0.28; <abbrev xmlns:xlink="http://www.w3.org/1999/xlink" xlink:title="Third Antennomere Length, length of the basal flagellomere" id="ABBRID0EACBG" xlink:type="simple">LF2</abbrev> = 0.05; <abbrev xmlns:xlink="http://www.w3.org/1999/xlink" xlink:title="Mandible Length, maximum length of mandible from view orthogonal to lateral mandibular margin, measured from ventral mandibular articulation to mandibular apex" id="ABBRID0EECBG" xlink:type="simple">ML</abbrev> = 0.2; <abbrev xmlns:xlink="http://www.w3.org/1999/xlink" xlink:title="Weber’s Length, maximum diagonal distance measured from most anterior extent of pronotum excluding (female) or including (male) cervical shield to most posteroventral extremity of the mesosoma, including propodeal lobes if present" id="ABBRID0EICBG" xlink:type="simple">WL</abbrev> = 0.56; <abbrev xmlns:xlink="http://www.w3.org/1999/xlink" xlink:title="Pronotal width, maximum width of pronotum, measured in dorsal view" id="ABBRID0ENCBG" xlink:type="simple">PrW</abbrev> = 0.22; <abbrev xmlns:xlink="http://www.w3.org/1999/xlink" xlink:title="Mesonotal width, maximum width of mesonotum in dorsal view, measured immediately anterior to mesocoxal foramina" id="ABBRID0ERCBG" xlink:type="simple">MW</abbrev> = 0.148; <abbrev xmlns:xlink="http://www.w3.org/1999/xlink" xlink:title="Petiolar length, maximum length of petiole in dorsal view, not including presclerites" id="ABBRID0EVCBG" xlink:type="simple">PTL</abbrev> = 0.14; <abbrev xmlns:xlink="http://www.w3.org/1999/xlink" xlink:title="Petiolar height, maximum height of petiole in profile view, including sternal process and dorsal node, if distinct" id="ABBRID0EZCBG" xlink:type="simple">PTH</abbrev> = 0.13; <abbrev xmlns:xlink="http://www.w3.org/1999/xlink" xlink:title="Petiolar width, maximum width of petiole in dorsal view orthogonal anteroposterior axis" id="ABBRID0E4CBG" xlink:type="simple">PTW</abbrev> = 0.08; <abbrev xmlns:xlink="http://www.w3.org/1999/xlink" xlink:title="Postpetiolar length, maximum length of postpetiole in dorsal view, not including presclerites" id="ABBRID0EBDBG" xlink:type="simple">PPL</abbrev> = 0.11; <abbrev xmlns:xlink="http://www.w3.org/1999/xlink" xlink:title="Postpetiolar width, maximum width of postpetiole in dorsal view" id="ABBRID0EFDBG" xlink:type="simple">PPW</abbrev> = 0.10; <abbrev xmlns:xlink="http://www.w3.org/1999/xlink" xlink:title="Postpetiolar height, maximum height of postpetiole in profile view, including sternal process and dorsal node, if distinct" id="ABBRID0EJDBG" xlink:type="simple">PPH</abbrev> = 0.16; <abbrev xmlns:xlink="http://www.w3.org/1999/xlink" xlink:title="Width of abdominal tergite IV, maximum width of abdominal tergite IV measured in dorsal view" id="ABBRID0ENDBG" xlink:type="simple">TW4</abbrev> = 0.29; CI = 77; SI = 82.38; MI = 58; PI = 59; PPI = 91; TI1 = 33. <bold><italic>Paratypes</italic></bold> (<italic>n</italic> = 5): <abbrev xmlns:xlink="http://www.w3.org/1999/xlink" xlink:title="Head Width, maximum width of cranium in full-face view, including compound eyes if present" id="ABBRID0EWDBG" xlink:type="simple">HW</abbrev> = 0.33–0.35; <abbrev xmlns:xlink="http://www.w3.org/1999/xlink" xlink:title="Head Length, maximum length of head in full-face view from anterior margin of head capsule to cranial vertex" id="ABBRID0E1DBG" xlink:type="simple">HL</abbrev> = 0.42–0.45; <abbrev xmlns:xlink="http://www.w3.org/1999/xlink" xlink:title="Scape Length, maximum length of scape in medial view, excluding bulbus" id="ABBRID0E5DBG" xlink:type="simple">SL</abbrev> = 0.24–0.28; <abbrev xmlns:xlink="http://www.w3.org/1999/xlink" xlink:title="Mandible Length, maximum length of mandible from view orthogonal to lateral mandibular margin, measured from ventral mandibular articulation to mandibular apex" id="ABBRID0ECEBG" xlink:type="simple">ML</abbrev> = 0.18–0.21; <abbrev xmlns:xlink="http://www.w3.org/1999/xlink" xlink:title="Weber’s Length, maximum diagonal distance measured from most anterior extent of pronotum excluding (female) or including (male) cervical shield to most posteroventral extremity of the mesosoma, including propodeal lobes if present" id="ABBRID0EGEBG" xlink:type="simple">WL</abbrev> = 0.54–0.57; <abbrev xmlns:xlink="http://www.w3.org/1999/xlink" xlink:title="Pronotal width, maximum width of pronotum, measured in dorsal view" id="ABBRID0ELEBG" xlink:type="simple">PrW</abbrev> = 0.224 –0.23; <abbrev xmlns:xlink="http://www.w3.org/1999/xlink" xlink:title="Mesonotal width, maximum width of mesonotum in dorsal view, measured immediately anterior to mesocoxal foramina" id="ABBRID0EPEBG" xlink:type="simple">MW</abbrev> = 0.15–0.16; <abbrev xmlns:xlink="http://www.w3.org/1999/xlink" xlink:title="Petiolar length, maximum length of petiole in dorsal view, not including presclerites" id="ABBRID0ETEBG" xlink:type="simple">PTL</abbrev> = 0.14–0.16; <abbrev xmlns:xlink="http://www.w3.org/1999/xlink" xlink:title="Petiolar height, maximum height of petiole in profile view, including sternal process and dorsal node, if distinct" id="ABBRID0EXEBG" xlink:type="simple">PTH</abbrev> = 0.11–0.13; <abbrev xmlns:xlink="http://www.w3.org/1999/xlink" xlink:title="Petiolar width, maximum width of petiole in dorsal view orthogonal anteroposterior axis" id="ABBRID0E2EBG" xlink:type="simple">PTW</abbrev> = 0.08–0.09; <abbrev xmlns:xlink="http://www.w3.org/1999/xlink" xlink:title="Postpetiolar length, maximum length of postpetiole in dorsal view, not including presclerites" id="ABBRID0E6EBG" xlink:type="simple">PPL</abbrev> = 0.10–0.11; <abbrev xmlns:xlink="http://www.w3.org/1999/xlink" xlink:title="Postpetiolar width, maximum width of postpetiole in dorsal view" id="ABBRID0EDFBG" xlink:type="simple">PPW</abbrev> = 0.09–0.10; <abbrev xmlns:xlink="http://www.w3.org/1999/xlink" xlink:title="Postpetiolar height, maximum height of postpetiole in profile view, including sternal process and dorsal node, if distinct" id="ABBRID0EHFBG" xlink:type="simple">PPH</abbrev> = 0.15–0.16; <abbrev xmlns:xlink="http://www.w3.org/1999/xlink" xlink:title="Width of abdominal tergite IV, maximum width of abdominal tergite IV measured in dorsal view" id="ABBRID0ELFBG" xlink:type="simple">TW4</abbrev> = 0.29–0.31; CI = 75–77; SI = 74–82; MI = 52–60; PI = 55–59; PPI = 89–98; TI1 = 32–35</p><fig id="F6" position="float" orientation="portrait"><object-id xmlns:xlink="http://www.w3.org/1999/xlink" content-type="doi" xlink:type="simple">10.3897/zookeys.1189.107506.figure6</object-id><object-id xmlns:xlink="http://www.w3.org/1999/xlink" content-type="arpha" xlink:type="simple">B599F865-45C1-5F63-AE9B-C62896A2D846</object-id><label>Figure 6.</label><caption><p><italic><tp:taxon-name><tp:taxon-name-part taxon-name-part-type="genus" reg="Leptanilla">Leptanilla</tp:taxon-name-part><tp:taxon-name-part taxon-name-part-type="species" reg="belantan">belantan</tp:taxon-name-part></tp:taxon-name></italic>, holotype (MCZ:Ent:00728278), worker <bold>A</bold> profile view <bold>B</bold> dorsal view <bold>C</bold> full-face view. Scale bars: 0.2 mm.</p></caption><graphic xmlns:xlink="http://www.w3.org/1999/xlink" xlink:href="zookeys-1189-083_article-107506__-g006.jpg" position="float" orientation="portrait" xlink:type="simple" id="oo_968306.jpg"><uri content-type="original_file" xlink:type="simple">https://binary.pensoft.net/fig/968306</uri></graphic></fig></tp:treatment-sec><tp:treatment-sec sec-type="description" id="SECID0ENGBG"><title>Measurements (mm) and indices, gyne.</title><p><abbrev xmlns:xlink="http://www.w3.org/1999/xlink" xlink:title="Head Width, maximum width of cranium in full-face view, including compound eyes if present" id="ABBRID0ETGBG" xlink:type="simple">HW</abbrev> = 0.47; <abbrev xmlns:xlink="http://www.w3.org/1999/xlink" xlink:title="Head Length, maximum length of head in full-face view from anterior margin of head capsule to cranial vertex" id="ABBRID0EXGBG" xlink:type="simple">HL</abbrev> = 0.56; <abbrev xmlns:xlink="http://www.w3.org/1999/xlink" xlink:title="Scape Length, maximum length of scape in medial view, excluding bulbus" id="ABBRID0E2GBG" xlink:type="simple">SL</abbrev> = 0.29; <abbrev xmlns:xlink="http://www.w3.org/1999/xlink" xlink:title="Third Antennomere Length, length of the basal flagellomere" id="ABBRID0E6GBG" xlink:type="simple">LF2</abbrev> = 0.06; <abbrev xmlns:xlink="http://www.w3.org/1999/xlink" xlink:title="Mandible Length, maximum length of mandible from view orthogonal to lateral mandibular margin, measured from ventral mandibular articulation to mandibular apex" id="ABBRID0EDHBG" xlink:type="simple">ML</abbrev> = 0.20; <abbrev xmlns:xlink="http://www.w3.org/1999/xlink" xlink:title="Pronotal width, maximum width of pronotum, measured in dorsal view" id="ABBRID0EHHBG" xlink:type="simple">PrW</abbrev> = 0.30; <abbrev xmlns:xlink="http://www.w3.org/1999/xlink" xlink:title="Mesonotal width, maximum width of mesonotum in dorsal view, measured immediately anterior to mesocoxal foramina" id="ABBRID0ELHBG" xlink:type="simple">MW</abbrev> = 0.31; <abbrev xmlns:xlink="http://www.w3.org/1999/xlink" xlink:title="Petiolar length, maximum length of petiole in dorsal view, not including presclerites" id="ABBRID0EPHBG" xlink:type="simple">PTL</abbrev> = 0.30; <abbrev xmlns:xlink="http://www.w3.org/1999/xlink" xlink:title="Petiolar height, maximum height of petiole in profile view, including sternal process and dorsal node, if distinct" id="ABBRID0ETHBG" xlink:type="simple">PTH</abbrev> = 0.21; <abbrev xmlns:xlink="http://www.w3.org/1999/xlink" xlink:title="Petiolar width, maximum width of petiole in dorsal view orthogonal anteroposterior axis" id="ABBRID0EXHBG" xlink:type="simple">PTW</abbrev> = 0.22; CI = 84; SI = 61; MI = 43; PI = 72</p></tp:treatment-sec><tp:treatment-sec sec-type="Worker" id="SECID0E2HBG"><title>Worker.</title><p>Lateral margins of cranium slightly convex. Occipital carina distinct. Frontoclypeal process present, delimited from cranium by lateral carinae, with posteromedian delimitation from cranium, projecting well anterior of labrum in full-face view; apex robust, broad in outline, emarginate, bordered by laminae. Mandible short relative to head. Four teeth present on mandible; two teeth proximad apical tooth acute, subequal in size, with two denticles interposed; most proximal tooth large, distally recurved, blunt, enlarged apically (Fig. <xref ref-type="fig" rid="F7">7</xref>). Large, tapering basal seta absent from mandible; subapical tapering seta present (Fig. <xref ref-type="fig" rid="F7">7</xref>). Maxillary palp 2-merous. Scape short, not reaching cranial vertex at rest, somewhat expanded towards apex. Pedicel length subequal to that of basal flagellomere. Flagellum submoniliform; antennomere 3 subequal in length to distal antennomeres; apical flagellomere 2× longer than subapical flagellomere. In dorsal view, pronotal margins strongly convex, pronotal width distinctly greater than mesonotal width. Pronotal dorsum moderately convex, slightly elevated above dorsal mesonotal vertex. Lateral margins of mesonotum and metapectal-propodeal complex subparallel in dorsal view; mesonotum not constricted anteriorly. Meso-metapleural suture entirely absent; fusion of mesonotum with propodeum marked by shallow excavation. Propodeum angular in profile view; propodeal declivity slanted; posterolateral corners rounded. Tarsomeres longer than broad. Meso- and metatibial spur formula 2b,2(1s,1p). Anterior margin of petiole linear in dorsal view. Abdominal segment II longer than wide, with distinct dorsal node; margins parallel in dorsal view; margin of abdominal sternite II linear in profile view, angled ventrally anteriorly; subpetiolar process present, not lamellate, anterior face concave in profile view. Length of abdominal segment II distinctly greater than that of III. Abdominal segment III longer than wide in dorsal view. Breadth of abdominal segment III less than half the breadth of abdominal segment IV in dorsal view (TI1 = 30–33). Anteroposterior length of abdominal tergite IV greater than that of V–VIII combined. Respective anteroposterior lengths of abdominal segments V–VII subequal. Coloration brown.</p><fig id="F7" position="float" orientation="portrait"><object-id xmlns:xlink="http://www.w3.org/1999/xlink" content-type="doi" xlink:type="simple">10.3897/zookeys.1189.107506.figure7</object-id><object-id xmlns:xlink="http://www.w3.org/1999/xlink" content-type="arpha" xlink:type="simple">785C6896-6E4A-57DA-BB36-424AFE20A7E0</object-id><label>Figure 7.</label><caption><p>Mandible of <italic><tp:taxon-name><tp:taxon-name-part taxon-name-part-type="genus" reg="Leptanilla">Leptanilla</tp:taxon-name-part><tp:taxon-name-part taxon-name-part-type="species" reg="belantan">belantan</tp:taxon-name-part></tp:taxon-name></italic> (MCZ:Ent:00728277), dorsal view, worker. Abbreviations: sub = subapical mandibular seta; bth = most proximal tooth. Scale bar: 0.1 mm.</p></caption><graphic xmlns:xlink="http://www.w3.org/1999/xlink" xlink:href="zookeys-1189-083_article-107506__-g007.jpg" position="float" orientation="portrait" xlink:type="simple" id="oo_968307.jpg"><uri content-type="original_file" xlink:type="simple">https://binary.pensoft.net/fig/968307</uri></graphic></fig><fig id="F8" position="float" orientation="portrait"><object-id xmlns:xlink="http://www.w3.org/1999/xlink" content-type="doi" xlink:type="simple">10.3897/zookeys.1189.107506.figure8</object-id><object-id xmlns:xlink="http://www.w3.org/1999/xlink" content-type="arpha" xlink:type="simple">CC248A18-BF90-5A27-863A-BD743C33F2EC</object-id><label>Figure 8.</label><caption><p>Gyne of <italic><tp:taxon-name><tp:taxon-name-part taxon-name-part-type="genus" reg="Leptanilla">Leptanilla</tp:taxon-name-part><tp:taxon-name-part taxon-name-part-type="species" reg="belantan">belantan</tp:taxon-name-part></tp:taxon-name></italic> (MCZ:Ent:00728275) <bold>A</bold> profile view <bold>B</bold> dorsal view <bold>C</bold> full-face view. Scale bars: 0.5 mm (<bold>A, B</bold>); 0.2 mm (<bold>C</bold>).</p></caption><graphic xmlns:xlink="http://www.w3.org/1999/xlink" xlink:href="zookeys-1189-083_article-107506__-g008.jpg" position="float" orientation="portrait" xlink:type="simple" id="oo_968308.jpg"><uri content-type="original_file" xlink:type="simple">https://binary.pensoft.net/fig/968308</uri></graphic></fig></tp:treatment-sec><tp:treatment-sec sec-type="Gyne" id="SECID0EDKBG"><title>Gyne.</title><p>As for genus. Mandible with distinct basal and masticatory margins, edentate, not demarcated by a distinct subapical incisor; masticatory margin longer than basal margin. In dorsal view, breadth of mesonotum less than that of pronotum or metanotal-propodeal complex. Petiole longer than broad in dorsal view (PI = 0.719), constricted anteriorly along both transverse and dorsoventral axes; subpetiolar process absent. Dorsal node situated towards posterior of petiole. Abdominal segment III axial relative to posterad abdominal segments. Postsclerites of abdominal segments III–VII subequal in length. Vestiture consisting of short subdecumbent to suberect setae, longer and more abundant on gaster than on remainder of soma.</p></tp:treatment-sec><tp:treatment-sec sec-type="etymology" id="SECID0EIKBG"><title>Etymology.</title><p>“Belantan” is Malay for a club-like weapon, in reference to the shape of the proximal tooth of the worker mandible, the apical expansion of which is unique in mandibular teeth observed in <italic><tp:taxon-name><tp:taxon-name-part taxon-name-part-type="genus" reg="Leptanilla">Leptanilla</tp:taxon-name-part></tp:taxon-name></italic>. The specific epithet is a noun in apposition and therefore invariant.</p></tp:treatment-sec><tp:treatment-sec sec-type="remarks" id="SECID0EVKBG"><title>Remarks.</title><p>The worker of <italic><tp:taxon-name><tp:taxon-name-part taxon-name-part-type="genus" reg="Leptanilla">Leptanilla</tp:taxon-name-part><tp:taxon-name-part taxon-name-part-type="species" reg="belantan">belantan</tp:taxon-name-part></tp:taxon-name></italic> is closest to that of <italic><tp:taxon-name><tp:taxon-name-part taxon-name-part-type="genus" reg="Leptanilla">Leptanilla</tp:taxon-name-part><tp:taxon-name-part taxon-name-part-type="species" reg="judaica">judaica</tp:taxon-name-part></tp:taxon-name></italic> Kugler, 1987 and <italic><tp:taxon-name><tp:taxon-name-part taxon-name-part-type="genus" reg="Leptanilla">Leptanilla</tp:taxon-name-part><tp:taxon-name-part taxon-name-part-type="species" reg="ujjalai">ujjalai</tp:taxon-name-part></tp:taxon-name></italic> Saroj, Mandi &amp; Dubey, 2022 in appearance. Like <italic><tp:taxon-name><tp:taxon-name-part taxon-name-part-type="genus" reg="Leptanilla">L.</tp:taxon-name-part><tp:taxon-name-part taxon-name-part-type="species" reg="ujjalai">ujjalai</tp:taxon-name-part></tp:taxon-name></italic>, <italic><tp:taxon-name><tp:taxon-name-part taxon-name-part-type="genus" reg="Leptanilla">L.</tp:taxon-name-part><tp:taxon-name-part taxon-name-part-type="species" reg="belantan">belantan</tp:taxon-name-part></tp:taxon-name></italic> possesses an enlarged, truncate proximal tooth on the mandible, which in the latter species is bent distally; <italic><tp:taxon-name><tp:taxon-name-part taxon-name-part-type="genus" reg="Leptanilla">L.</tp:taxon-name-part><tp:taxon-name-part taxon-name-part-type="species" reg="belantan">belantan</tp:taxon-name-part></tp:taxon-name></italic> differs from <italic><tp:taxon-name><tp:taxon-name-part taxon-name-part-type="genus" reg="Leptanilla">L.</tp:taxon-name-part><tp:taxon-name-part taxon-name-part-type="species" reg="ujjalai">ujjalai</tp:taxon-name-part></tp:taxon-name></italic> in not having a serrated subpetiolar process and in the apex of the frontoclypeal process being emarginate, rather than entire. Castaneous coloration and lack of a meso-metapleural furrow set <italic><tp:taxon-name><tp:taxon-name-part taxon-name-part-type="genus" reg="Leptanilla">L.</tp:taxon-name-part><tp:taxon-name-part taxon-name-part-type="species" reg="belantan">belantan</tp:taxon-name-part></tp:taxon-name></italic> apart from <italic><tp:taxon-name><tp:taxon-name-part taxon-name-part-type="genus" reg="Leptanilla">L.</tp:taxon-name-part><tp:taxon-name-part taxon-name-part-type="species" reg="judaica">judaica</tp:taxon-name-part></tp:taxon-name></italic>. The gyne habitus of <italic><tp:taxon-name><tp:taxon-name-part taxon-name-part-type="genus" reg="Leptanilla">L.</tp:taxon-name-part><tp:taxon-name-part taxon-name-part-type="species" reg="belantan">belantan</tp:taxon-name-part></tp:taxon-name></italic> is nearest to <italic><tp:taxon-name><tp:taxon-name-part taxon-name-part-type="genus" reg="Leptanilla">Leptanilla</tp:taxon-name-part><tp:taxon-name-part taxon-name-part-type="species" reg="escheri">escheri</tp:taxon-name-part></tp:taxon-name></italic> (Kutter, 1948), differing in the elongation of the masticatory margin and the complete absence of ommatidia.</p><p>It is quite possible that the specimens identified as <italic><tp:taxon-name><tp:taxon-name-part taxon-name-part-type="genus" reg="Leptanilla">L.</tp:taxon-name-part><tp:taxon-name-part taxon-name-part-type="species" reg="escheri">escheri</tp:taxon-name-part></tp:taxon-name></italic> and mentioned by <xref ref-type="bibr" rid="B50">Hölldobler et al. (1989)</xref> in fact belong to this species, since these also originated in peninsular Malaysia, although this speculation is unprovable because the repository of those specimens was not reported. It is also possible but unconfirmable that the undescribed <italic><tp:taxon-name><tp:taxon-name-part taxon-name-part-type="genus" reg="Leptanilla">Leptanilla</tp:taxon-name-part></tp:taxon-name></italic> species portrayed in <xref ref-type="bibr" rid="B13">Bolton (1990b</xref>: figs 8–11) corresponds to <italic><tp:taxon-name><tp:taxon-name-part taxon-name-part-type="genus" reg="Leptanilla">L.</tp:taxon-name-part><tp:taxon-name-part taxon-name-part-type="species" reg="belantan">belantan</tp:taxon-name-part></tp:taxon-name></italic>. As with <italic><tp:taxon-name><tp:taxon-name-part taxon-name-part-type="genus" reg="Leptanilla">L.</tp:taxon-name-part><tp:taxon-name-part taxon-name-part-type="species" reg="escheri">escheri</tp:taxon-name-part></tp:taxon-name></italic>, the placement of <italic><tp:taxon-name><tp:taxon-name-part taxon-name-part-type="genus" reg="Leptanilla">L.</tp:taxon-name-part><tp:taxon-name-part taxon-name-part-type="species" reg="belantan">belantan</tp:taxon-name-part></tp:taxon-name></italic> in the <italic><tp:taxon-name><tp:taxon-name-part taxon-name-part-type="genus" reg="Leptanilla">Leptanilla</tp:taxon-name-part><tp:taxon-name-part taxon-name-part-type="species" reg="thai">thai</tp:taxon-name-part></tp:taxon-name></italic> species group must be regarded with some caution until this hypothesis can be tested with phylogenomic inference. It is conceivable that <italic><tp:taxon-name><tp:taxon-name-part taxon-name-part-type="genus" reg="Leptanilla">L.</tp:taxon-name-part><tp:taxon-name-part taxon-name-part-type="species" reg="belantan">belantan</tp:taxon-name-part></tp:taxon-name></italic> instead belongs to the <italic><tp:taxon-name><tp:taxon-name-part taxon-name-part-type="genus" reg="Leptanilla">Leptanilla</tp:taxon-name-part><tp:taxon-name-part taxon-name-part-type="species" reg="havilandi">havilandi</tp:taxon-name-part></tp:taxon-name></italic> species group, since the worker caste of the two clades are at times distinguishable only by phenetic minutiae such as sculpturation. Unlike its putative close relatives within the <italic><tp:taxon-name><tp:taxon-name-part taxon-name-part-type="genus" reg="Leptanilla">Leptanilla</tp:taxon-name-part><tp:taxon-name-part taxon-name-part-type="species" reg="thai">thai</tp:taxon-name-part></tp:taxon-name></italic> species group, <italic><tp:taxon-name><tp:taxon-name-part taxon-name-part-type="genus" reg="Leptanilla">L.</tp:taxon-name-part><tp:taxon-name-part taxon-name-part-type="species" reg="belantan">belantan</tp:taxon-name-part></tp:taxon-name></italic> exists in parapatry with the <italic><tp:taxon-name><tp:taxon-name-part taxon-name-part-type="genus" reg="Leptanilla">Leptanilla</tp:taxon-name-part><tp:taxon-name-part taxon-name-part-type="species" reg="havilandi">havilandi</tp:taxon-name-part></tp:taxon-name></italic> species group, allowing for the possibility that this species belongs to the latter clade.</p><p>The mandible of the gyne of <italic><tp:taxon-name><tp:taxon-name-part taxon-name-part-type="genus" reg="Leptanilla">L.</tp:taxon-name-part><tp:taxon-name-part taxon-name-part-type="species" reg="belantan">belantan</tp:taxon-name-part></tp:taxon-name></italic> differs from the falcate facies observed in all other <italic><tp:taxon-name><tp:taxon-name-part taxon-name-part-type="genus" reg="Leptanilla">Leptanilla</tp:taxon-name-part></tp:taxon-name></italic> gynes, with the masticatory margin being longer than the basal margin. The gyne mandible in <italic><tp:taxon-name><tp:taxon-name-part taxon-name-part-type="genus" reg="Leptanilla">L.</tp:taxon-name-part><tp:taxon-name-part taxon-name-part-type="species" reg="belantan">belantan</tp:taxon-name-part></tp:taxon-name></italic> therefore converges with the synapomorphic condition of the Poneroformicines (<xref ref-type="bibr" rid="B75">Richter et al. 2022</xref>).</p></tp:treatment-sec><ref-list><ref id="B50"><mixed-citation xmlns:xlink="http://www.w3.org/1999/xlink" xlink:type="simple"><person-group><name name-style="western"><surname>Hölldobler</surname><given-names>B</given-names></name><name name-style="western"><surname>Palmer</surname><given-names>JM</given-names></name><name name-style="western"><surname>Masuko</surname><given-names>K</given-names></name><name name-style="western"><surname>Brown</surname><given-names>WL</given-names></name></person-group> (<year>1989</year>) <article-title>New exocrine glands in the legionary ants of the genus <italic><tp:taxon-name><tp:taxon-name-part taxon-name-part-type="genus">Leptanilla</tp:taxon-name-part></tp:taxon-name></italic> (<tp:taxon-name><tp:taxon-name-part taxon-name-part-type="order">Hymenoptera</tp:taxon-name-part></tp:taxon-name>, <tp:taxon-name><tp:taxon-name-part taxon-name-part-type="family">Formicidae</tp:taxon-name-part></tp:taxon-name>, <tp:taxon-name><tp:taxon-name-part taxon-name-part-type="subfamily">Leptanillinae</tp:taxon-name-part></tp:taxon-name>).</article-title><source>Zoomorphology</source><volume>108</volume>: <fpage>255</fpage>–<lpage>261</lpage>. <ext-link xlink:href="10.1007/BF00312158" ext-link-type="doi" xlink:type="simple">https://doi.org/10.1007/BF00312158</ext-link></mixed-citation></ref><ref id="B13"><mixed-citation xmlns:xlink="http://www.w3.org/1999/xlink" xlink:type="simple"><person-group><name name-style="western"><surname>Bolton</surname><given-names>B</given-names></name></person-group> (<year>1990b</year>) <article-title>The higher classification of the ant subfamily <tp:taxon-name><tp:taxon-name-part taxon-name-part-type="subfamily">Leptanillinae</tp:taxon-name-part></tp:taxon-name> (<tp:taxon-name><tp:taxon-name-part taxon-name-part-type="order">Hymenoptera</tp:taxon-name-part></tp:taxon-name>: <tp:taxon-name><tp:taxon-name-part taxon-name-part-type="family">Formicidae</tp:taxon-name-part></tp:taxon-name>).</article-title><source>Systematic Entomology</source><volume>15</volume>(<issue>3</issue>): <fpage>267</fpage>–<lpage>282</lpage>. <ext-link xlink:href="10.1111/j.1365-3113.1990.tb00063.x" ext-link-type="doi" xlink:type="simple">https://doi.org/10.1111/j.1365-3113.1990.tb00063.x</ext-link></mixed-citation></ref><ref id="B75"><mixed-citation xmlns:xlink="http://www.w3.org/1999/xlink" xlink:type="simple"><person-group><name name-style="western"><surname>Richter</surname><given-names>A</given-names></name><name name-style="western"><surname>Boudinot</surname><given-names>B</given-names></name><name name-style="western"><surname>Yamamoto</surname><given-names>S</given-names></name><name name-style="western"><surname>Katzke</surname><given-names>J</given-names></name><name name-style="western"><surname>Beutel</surname><given-names>RG</given-names></name></person-group> (<year>2022</year>) <article-title>The first reconstruction of the head anatomy of a Cretaceous insect, †<italic><tp:taxon-name><tp:taxon-name-part taxon-name-part-type="genus">Gerontoformica</tp:taxon-name-part><tp:taxon-name-part taxon-name-part-type="species">gracilis</tp:taxon-name-part></tp:taxon-name></italic> (<tp:taxon-name><tp:taxon-name-part taxon-name-part-type="order">Hymenoptera</tp:taxon-name-part></tp:taxon-name>: <tp:taxon-name><tp:taxon-name-part taxon-name-part-type="family">Formicidae</tp:taxon-name-part></tp:taxon-name>), and the early evolution of ants.</article-title><source>Insect Systematics and Diversity</source><volume>6</volume>(<issue>5</issue>): <fpage>1</fpage>–<lpage>4</lpage>. <ext-link xlink:href="10.1093/isd/ixac013" ext-link-type="doi" xlink:type="simple">https://doi.org/10.1093/isd/ixac013</ext-link></mixed-citation></ref></ref-list></tp:taxon-treatment>
