# Supplementary material for: ﻿Systematic revision of the ant subfamily Leptanillinae (Hymenoptera, Formicidae)
Source: Zookeys. 2024 Jan 16;1189:83–184. doi: 10.3897/zookeys.1189.107506 (PMC10838183; doi:10.3897/zookeys.1189.107506)
Supplement: XML Treatment for Leptanilla acherontia [file zookeys.1189.107506-treatment3.xml]

<!DOCTYPE tp:taxon-treatment
  PUBLIC "-//TaxonX//DTD Taxonomic Treatment Publishing DTD v0 20100105//EN" "tax-treatment-NSO.dtd">
<tp:taxon-treatment xmlns:tp="http://www.plazi.org/taxpub"><tp:treatment-meta><kwd-group><label>Taxon classification</label><kwd>
              <named-content content-type="kingdom">Animalia</named-content>
            </kwd><kwd>
              <named-content content-type="order">Hymenoptera</named-content>
            </kwd><kwd>
              <named-content content-type="family">Formicidae</named-content>
            </kwd></kwd-group><mixed-citation publication-type="journal"><person-group><name><surname>Griebenow</surname><given-names>Zachary</given-names></name></person-group><article-title>﻿Systematic revision of the ant subfamily <tp:taxon-name><tp:taxon-name-part taxon-name-part-type="subfamily">Leptanillinae</tp:taxon-name-part></tp:taxon-name> (<tp:taxon-name><tp:taxon-name-part taxon-name-part-type="order">Hymenoptera</tp:taxon-name-part></tp:taxon-name>, <tp:taxon-name><tp:taxon-name-part taxon-name-part-type="family">Formicidae</tp:taxon-name-part></tp:taxon-name>)</article-title><source>Zookeys</source><day>16</day><month>01</month><year>2024</year><volume>1189</volume><fpage>83</fpage><lpage>184</lpage><pub-id pub-id-type="doi">10.3897/zookeys.1189.107506</pub-id></mixed-citation></tp:treatment-meta><tp:nomenclature><label>﻿</label><tp:taxon-name>
            <object-id xmlns:xlink="http://www.w3.org/1999/xlink" content-type="arpha" xlink:type="simple">50843A90-54E6-5BBE-92D7-25CC227571DF</object-id>
            <tp:taxon-name-part taxon-name-part-type="genus" reg="Leptanilla">Leptanilla</tp:taxon-name-part>
            <tp:taxon-name-part taxon-name-part-type="species" reg="acherontia">acherontia</tp:taxon-name-part>
            <object-id xmlns:xlink="http://www.w3.org/1999/xlink" content-type="zoobank" xlink:type="simple">https://zoobank.org/497DDEFF-A7AA-4AFE-9C29-E7F29D2F43F2</object-id>
          </tp:taxon-name><tp:taxon-status xmlns:xlink="http://www.w3.org/1999/xlink" xlink:type="simple">sp. nov.</tp:taxon-status><xref ref-type="fig" rid="F9">Figs 9A–C</xref><xref ref-type="fig" rid="F10">, 10</xref></tp:nomenclature><tp:treatment-sec sec-type="type material" id="SECID0EHVBG"><title>Type material.</title><p><bold><italic>Holotype</italic>.</bold> Kenya – Kakamega • 1 worker; Kakamega Forest, Isecheno; <named-content xmlns:xlink="http://www.w3.org/1999/xlink" content-type="dwc:verbatimCoordinates" xlink:type="simple"><named-content content-type="geo-json" specific-use="{&#34;type&#34;:&#34;Point&#34;,&#34;coordinates&#34;:[34.850000,0.240000]}" id="NCID0EVVBG" xlink:type="simple">00.24°N, 34.85°E</named-content></named-content>; 6 Nov. 2002; 1550m a.s.l.; W. Okeka leg.; equatorial rainforest, sifted litter in soil under <italic><tp:taxon-name><tp:taxon-name-part taxon-name-part-type="genus" reg="Morus">Morus</tp:taxon-name-part><tp:taxon-name-part taxon-name-part-type="species" reg="mesozygia">mesozygia</tp:taxon-name-part></tp:taxon-name></italic>; <ext-link xmlns:xlink="http://www.w3.org/1999/xlink" xlink:href="http://www.antweb.org/specimen/CASENT0842720" ext-link-type="uri" xlink:type="simple">CASENT0842720</ext-link>; <named-content xmlns:xlink="http://www.w3.org/1999/xlink" content-type="dwc:institutional_code" xlink:title="R. M. Bohart Museum of Entomology, University of California, Davis, USA" xlink:href="http://grbio.org/institution/university-california-davis" xlink:type="simple">UCDC</named-content><bold><italic>Paratype</italic>.</bold> Kenya – Kakamega • 1 worker; same data as for holotype; <ext-link xmlns:xlink="http://www.w3.org/1999/xlink" xlink:href="http://www.antweb.org/specimen/CASENT0178284" ext-link-type="uri" xlink:type="simple">CASENT0178284</ext-link>; <named-content xmlns:xlink="http://www.w3.org/1999/xlink" content-type="dwc:institutional_code" xlink:title="Los Angeles County Museum of Natural History, Los Angeles, USA" xlink:href="http://grbio.org/institution/natural-history-museum-los-angeles-county" xlink:type="simple">LACM</named-content>.</p></tp:treatment-sec><tp:treatment-sec sec-type="material" id="SECID0E2WBG"><title>Other material examined.</title><p>Kenya – Kakamega • 1 worker; same data as for holotype; CASENT0842721; <named-content xmlns:xlink="http://www.w3.org/1999/xlink" content-type="dwc:institutional_code" xlink:title="R. M. Bohart Museum of Entomology, University of California, Davis, USA" xlink:href="http://grbio.org/institution/university-california-davis" xlink:type="simple">UCDC</named-content>.</p></tp:treatment-sec><tp:treatment-sec sec-type="description" id="SECID0EFXBG"><title>Measurements (mm) and indices.</title><p><bold><italic>Holotype</italic></bold>: <abbrev xmlns:xlink="http://www.w3.org/1999/xlink" xlink:title="Head Width, maximum width of cranium in full-face view, including compound eyes if present" id="ABBRID0EQXBG" xlink:type="simple">HW</abbrev> = 0.22; <abbrev xmlns:xlink="http://www.w3.org/1999/xlink" xlink:title="Head Length, maximum length of head in full-face view from anterior margin of head capsule to cranial vertex" id="ABBRID0EUXBG" xlink:type="simple">HL</abbrev> = 0.29; <abbrev xmlns:xlink="http://www.w3.org/1999/xlink" xlink:title="Mandible Length, maximum length of mandible from view orthogonal to lateral mandibular margin, measured from ventral mandibular articulation to mandibular apex" id="ABBRID0EYXBG" xlink:type="simple">ML</abbrev> = 0.11; <abbrev xmlns:xlink="http://www.w3.org/1999/xlink" xlink:title="Scape Length, maximum length of scape in medial view, excluding bulbus" id="ABBRID0E3XBG" xlink:type="simple">SL</abbrev> = 0.13; <abbrev xmlns:xlink="http://www.w3.org/1999/xlink" xlink:title="Weber’s Length, maximum diagonal distance measured from most anterior extent of pronotum excluding (female) or including (male) cervical shield to most posteroventral extremity of the mesosoma, including propodeal lobes if present" id="ABBRID0EAYBG" xlink:type="simple">WL</abbrev> = N/A; <abbrev xmlns:xlink="http://www.w3.org/1999/xlink" xlink:title="Pronotal width, maximum width of pronotum, measured in dorsal view" id="ABBRID0EFYBG" xlink:type="simple">PrW</abbrev> = 0.139; <abbrev xmlns:xlink="http://www.w3.org/1999/xlink" xlink:title="Mesonotal width, maximum width of mesonotum in dorsal view, measured immediately anterior to mesocoxal foramina" id="ABBRID0EJYBG" xlink:type="simple">MW</abbrev> = 0.12; <abbrev xmlns:xlink="http://www.w3.org/1999/xlink" xlink:title="Petiolar length, maximum length of petiole in dorsal view, not including presclerites" id="ABBRID0ENYBG" xlink:type="simple">PTL</abbrev> = 0.11; <abbrev xmlns:xlink="http://www.w3.org/1999/xlink" xlink:title="Petiolar height, maximum height of petiole in profile view, including sternal process and dorsal node, if distinct" id="ABBRID0ERYBG" xlink:type="simple">PTH</abbrev> = N/A; <abbrev xmlns:xlink="http://www.w3.org/1999/xlink" xlink:title="Petiolar width, maximum width of petiole in dorsal view orthogonal anteroposterior axis" id="ABBRID0EVYBG" xlink:type="simple">PTW</abbrev> = 0.10; <abbrev xmlns:xlink="http://www.w3.org/1999/xlink" xlink:title="Postpetiolar width, maximum width of postpetiole in dorsal view" id="ABBRID0EZYBG" xlink:type="simple">PPW</abbrev> = 0.11; <abbrev xmlns:xlink="http://www.w3.org/1999/xlink" xlink:title="Width of abdominal tergite IV, maximum width of abdominal tergite IV measured in dorsal view" id="ABBRID0E4YBG" xlink:type="simple">TW4</abbrev> = 0.21; CI = 75; SI = 62; MI = 52; PPI = 128.09; TI1 = 54.81. <bold><italic>Other material examined</italic></bold>: <abbrev xmlns:xlink="http://www.w3.org/1999/xlink" xlink:title="Head Width, maximum width of cranium in full-face view, including compound eyes if present" id="ABBRID0EEZBG" xlink:type="simple">HW</abbrev> = 0.21; <abbrev xmlns:xlink="http://www.w3.org/1999/xlink" xlink:title="Head Length, maximum length of head in full-face view from anterior margin of head capsule to cranial vertex" id="ABBRID0EIZBG" xlink:type="simple">HL</abbrev> = 0.28; <abbrev xmlns:xlink="http://www.w3.org/1999/xlink" xlink:title="Mandible Length, maximum length of mandible from view orthogonal to lateral mandibular margin, measured from ventral mandibular articulation to mandibular apex" id="ABBRID0EMZBG" xlink:type="simple">ML</abbrev> = 0.11; <abbrev xmlns:xlink="http://www.w3.org/1999/xlink" xlink:title="Scape Length, maximum length of scape in medial view, excluding bulbus" id="ABBRID0EQZBG" xlink:type="simple">SL</abbrev> = 0.12; <abbrev xmlns:xlink="http://www.w3.org/1999/xlink" xlink:title="Weber’s Length, maximum diagonal distance measured from most anterior extent of pronotum excluding (female) or including (male) cervical shield to most posteroventral extremity of the mesosoma, including propodeal lobes if present" id="ABBRID0EUZBG" xlink:type="simple">WL</abbrev> = 0.37; <abbrev xmlns:xlink="http://www.w3.org/1999/xlink" xlink:title="Pronotal width, maximum width of pronotum, measured in dorsal view" id="ABBRID0EZZBG" xlink:type="simple">PrW</abbrev> = 0.13; <abbrev xmlns:xlink="http://www.w3.org/1999/xlink" xlink:title="Mesonotal width, maximum width of mesonotum in dorsal view, measured immediately anterior to mesocoxal foramina" id="ABBRID0E4ZBG" xlink:type="simple">MW</abbrev> = 0.11; <abbrev xmlns:xlink="http://www.w3.org/1999/xlink" xlink:title="Petiolar length, maximum length of petiole in dorsal view, not including presclerites" id="ABBRID0EB1BG" xlink:type="simple">PTL</abbrev> = 0.10; <abbrev xmlns:xlink="http://www.w3.org/1999/xlink" xlink:title="Petiolar width, maximum width of petiole in dorsal view orthogonal anteroposterior axis" id="ABBRID0EF1BG" xlink:type="simple">PTW</abbrev> = 0.09; <abbrev xmlns:xlink="http://www.w3.org/1999/xlink" xlink:title="Postpetiolar length, maximum length of postpetiole in dorsal view, not including presclerites" id="ABBRID0EJ1BG" xlink:type="simple">PPL</abbrev> = 0.09; <abbrev xmlns:xlink="http://www.w3.org/1999/xlink" xlink:title="Postpetiolar width, maximum width of postpetiole in dorsal view" id="ABBRID0EN1BG" xlink:type="simple">PPW</abbrev> = 0.10; <abbrev xmlns:xlink="http://www.w3.org/1999/xlink" xlink:title="Width of abdominal tergite IV, maximum width of abdominal tergite IV measured in dorsal view" id="ABBRID0ER1BG" xlink:type="simple">TW4</abbrev> = 0.20; CI = 75; SI = 58; MI = 55; PPI = 113; TI1 = 47.</p></tp:treatment-sec><tp:treatment-sec sec-type="description" id="SECID0EV1BG"><title>Description.</title><p>Lateral margins of cranium subparallel. Occipital carina indistinct. Frontoclypeal process absent; frontoclypeal margin with median portion slightly raised, entire. Mandibles short relative to head. Three teeth present on mandible; apical and subapical teeth entire, intermediate tooth shallowly bifid (Fig. <xref ref-type="fig" rid="F10">10</xref>); irregular denticles interposed between all three teeth. Large, tapering basal seta absent from mandible; subapical tapering seta present. Scape short, not reaching cranial vertex at rest, somewhat expanded towards apex. Pedicel length distinctly greater than that of basal flagellomere. Flagellum submoniliform; length of basal flagellomere distinctly less than that of distal antennomeres; apical flagellomere 2× longer than subapical flagellomere. In dorsal view, pronotal margins moderately convex, pronotal width only slightly greater than mesonotal width. Pronotal dorsum planar, not elevated above dorsal mesonotal vertex. Lateral margins of mesonotum and metapectal-propodeal complex subparallel in dorsal view; mesonotum not constricted anteriorly. Meso-metapleural suture absent dorsally; pleural portion visible as sinuate signum in oblique anterior view. Propodeum convex in profile view; propodeal declivity vertical and linear; posterolateral corners of propodeum rounded. Tarsomeres broader than long. Meso- and metatibial spur formula 1b,2(1b,1p). Anterior margin of petiole linear in dorsal view. Length and breadth of abdominal segment II subequal, distinct dorsal node present; margins parallel in dorsal view; subpetiolar process absent. Lengths of abdominal segments II–III subequal. Abdominal segment III slightly broader than long in dorsal view. Breadth of abdominal segment III approximately half that of abdominal segment IV in dorsal view (TI1 = 47–54). Abdominal tergites IV–VII visible in posterodorsal view. Anteroposterior length of abdominal tergite IV twice anteroposterior length of abdominal tergite V in dorsal view. Anteroposterior lengths of abdominal tergites V–VI subequal; anteroposterior length of abdominal tergite VII much less than that of abdominal tergite VI. Sculpture largely absent. Vestiture consisting of short subdecumbent setae, longer and more abundant on gaster than on remainder of soma. Coloration yellowish.</p><fig id="F9" position="float" orientation="portrait"><object-id xmlns:xlink="http://www.w3.org/1999/xlink" content-type="doi" xlink:type="simple">10.3897/zookeys.1189.107506.figure9</object-id><object-id xmlns:xlink="http://www.w3.org/1999/xlink" content-type="arpha" xlink:type="simple">26BAB1CF-BF77-5248-A7DE-B08D985ED0F2</object-id><label>Figure 9.</label><caption><p><italic><tp:taxon-name><tp:taxon-name-part taxon-name-part-type="genus" reg="Leptanilla">Leptanilla</tp:taxon-name-part><tp:taxon-name-part taxon-name-part-type="species" reg="acherontia">acherontia</tp:taxon-name-part></tp:taxon-name></italic>, holotype (<ext-link xmlns:xlink="http://www.w3.org/1999/xlink" xlink:href="http://www.antweb.org/specimen/CASENT0842720" ext-link-type="uri" xlink:type="simple">CASENT0842720</ext-link>), worker <bold>A</bold> profile view <bold>B</bold> dorsal view <bold>C</bold> full-face view. Scale bars: 0.5 mm.</p></caption><graphic xmlns:xlink="http://www.w3.org/1999/xlink" xlink:href="zookeys-1189-083_article-107506__-g009.jpg" position="float" orientation="portrait" xlink:type="simple" id="oo_968309.jpg"><uri content-type="original_file" xlink:type="simple">https://binary.pensoft.net/fig/968309</uri></graphic></fig><fig id="F10" position="float" orientation="portrait"><object-id xmlns:xlink="http://www.w3.org/1999/xlink" content-type="doi" xlink:type="simple">10.3897/zookeys.1189.107506.figure10</object-id><object-id xmlns:xlink="http://www.w3.org/1999/xlink" content-type="arpha" xlink:type="simple">7407DA6C-7611-5F0D-8399-72340611F62B</object-id><label>Figure 10.</label><caption><p>Mandibles of <italic><tp:taxon-name><tp:taxon-name-part taxon-name-part-type="genus" reg="Leptanilla">Leptanilla</tp:taxon-name-part><tp:taxon-name-part taxon-name-part-type="species" reg="acherontia">acherontia</tp:taxon-name-part></tp:taxon-name></italic> (<ext-link xmlns:xlink="http://www.w3.org/1999/xlink" xlink:href="http://www.antweb.org/specimen/CASENT0842721" ext-link-type="uri" xlink:type="simple">CASENT0842721</ext-link>), dorsal view, worker. Bifid tooth marked with arrow. Scale bar: 0.05 mm.</p></caption><graphic xmlns:xlink="http://www.w3.org/1999/xlink" xlink:href="zookeys-1189-083_article-107506__-g010.jpg" position="float" orientation="portrait" xlink:type="simple" id="oo_968310.jpg"><uri content-type="original_file" xlink:type="simple">https://binary.pensoft.net/fig/968310</uri></graphic></fig></tp:treatment-sec><tp:treatment-sec sec-type="etymology" id="SECID0E63BG"><title>Etymology.</title><p>The specific epithet refers to Acheron, a subterranean river in Greek mythology, continuing a theme established by the specific epithets of the related Iberian species <italic><tp:taxon-name><tp:taxon-name-part taxon-name-part-type="genus" reg="Leptanilla">Leptanilla</tp:taxon-name-part><tp:taxon-name-part taxon-name-part-type="species" reg="charonea">charonea</tp:taxon-name-part></tp:taxon-name></italic> and <italic><tp:taxon-name><tp:taxon-name-part taxon-name-part-type="genus" reg="Leptanilla">Leptanilla</tp:taxon-name-part><tp:taxon-name-part taxon-name-part-type="species" reg="plutonia">plutonia</tp:taxon-name-part></tp:taxon-name></italic> López, Martínez &amp; Barandica, 1994. The gender is feminine.</p></tp:treatment-sec><tp:treatment-sec sec-type="remarks" id="SECID0E24BG"><title>Remarks.</title><p><italic><tp:taxon-name><tp:taxon-name-part taxon-name-part-type="genus" reg="Leptanilla">Leptanilla</tp:taxon-name-part><tp:taxon-name-part taxon-name-part-type="species" reg="acherontia">acherontia</tp:taxon-name-part></tp:taxon-name></italic> sp. nov. most closely resembles <italic><tp:taxon-name><tp:taxon-name-part taxon-name-part-type="genus" reg="Leptanilla">Leptanilla</tp:taxon-name-part><tp:taxon-name-part taxon-name-part-type="species" reg="revelierii">revelierii</tp:taxon-name-part></tp:taxon-name></italic> Emery, 1870, <italic><tp:taxon-name><tp:taxon-name-part taxon-name-part-type="genus" reg="Leptanilla">Leptanilla</tp:taxon-name-part><tp:taxon-name-part taxon-name-part-type="species" reg="kubotai">kubotai</tp:taxon-name-part></tp:taxon-name></italic> Baroni Urbani, 1977, and <italic><tp:taxon-name><tp:taxon-name-part taxon-name-part-type="genus" reg="Leptanilla">Leptanilla</tp:taxon-name-part><tp:taxon-name-part taxon-name-part-type="species" reg="okinawensis">okinawensis</tp:taxon-name-part></tp:taxon-name></italic> Terayama, 2013, with three mandibular teeth and a linear clypeal margin. Abdominal tergite V is proportionally longer in dorsal view in <italic><tp:taxon-name><tp:taxon-name-part taxon-name-part-type="genus" reg="Leptanilla">L.</tp:taxon-name-part><tp:taxon-name-part taxon-name-part-type="species" reg="acherontia">acherontia</tp:taxon-name-part></tp:taxon-name></italic> than <italic><tp:taxon-name><tp:taxon-name-part taxon-name-part-type="genus" reg="Leptanilla">L.</tp:taxon-name-part><tp:taxon-name-part taxon-name-part-type="species" reg="revelierii">revelierii</tp:taxon-name-part></tp:taxon-name></italic>, while <italic><tp:taxon-name><tp:taxon-name-part taxon-name-part-type="genus" reg="Leptanilla">L.</tp:taxon-name-part><tp:taxon-name-part taxon-name-part-type="species" reg="acherontia">acherontia</tp:taxon-name-part></tp:taxon-name></italic> differs from <italic><tp:taxon-name><tp:taxon-name-part taxon-name-part-type="genus" reg="Leptanilla">L.</tp:taxon-name-part><tp:taxon-name-part taxon-name-part-type="species" reg="kubotai">kubotai</tp:taxon-name-part></tp:taxon-name></italic> and <italic><tp:taxon-name><tp:taxon-name-part taxon-name-part-type="genus" reg="Leptanilla">L.</tp:taxon-name-part><tp:taxon-name-part taxon-name-part-type="species" reg="okinawensis">okinawensis</tp:taxon-name-part></tp:taxon-name></italic> in pedicel shape and larger body size, respectively. Based on consultation of AntWeb images (<ext-link xmlns:xlink="http://www.w3.org/1999/xlink" xlink:href="https://www.antweb.org" ext-link-type="uri" xlink:type="simple">https://www.antweb.org</ext-link>), <italic><tp:taxon-name><tp:taxon-name-part taxon-name-part-type="genus" reg="Leptanilla">Leptanilla</tp:taxon-name-part></tp:taxon-name></italic> UG01, known only from equatorial rainforest in Kibale National Park, Uganda, is almost certainly conspecific with <italic><tp:taxon-name><tp:taxon-name-part taxon-name-part-type="genus" reg="Leptanilla">L.</tp:taxon-name-part><tp:taxon-name-part taxon-name-part-type="species" reg="acherontia">acherontia</tp:taxon-name-part></tp:taxon-name></italic>.</p><p>With <italic><tp:taxon-name><tp:taxon-name-part taxon-name-part-type="genus" reg="Leptanilla">Leptanilla</tp:taxon-name-part><tp:taxon-name-part taxon-name-part-type="species" reg="boltoni">boltoni</tp:taxon-name-part></tp:taxon-name></italic> Baroni Urbani, <italic><tp:taxon-name><tp:taxon-name-part taxon-name-part-type="genus" reg="Leptanilla">L.</tp:taxon-name-part><tp:taxon-name-part taxon-name-part-type="species" reg="acherontia">acherontia</tp:taxon-name-part></tp:taxon-name></italic> is one of only two described Afrotropical <italic><tp:taxon-name><tp:taxon-name-part taxon-name-part-type="genus" reg="Leptanilla">Leptanilla</tp:taxon-name-part></tp:taxon-name></italic> species for which the worker caste is known. Phylogenomic inference indicates that <italic><tp:taxon-name><tp:taxon-name-part taxon-name-part-type="genus" reg="Leptanilla">Leptanilla</tp:taxon-name-part></tp:taxon-name></italic> zhg-ke02 may represent the male of <italic><tp:taxon-name><tp:taxon-name-part taxon-name-part-type="genus" reg="Leptanilla">L.</tp:taxon-name-part><tp:taxon-name-part taxon-name-part-type="species" reg="acherontia">acherontia</tp:taxon-name-part></tp:taxon-name></italic> (pers. obs.), but further sampling of sympatric <italic><tp:taxon-name><tp:taxon-name-part taxon-name-part-type="genus" reg="Leptanilla">Leptanilla</tp:taxon-name-part></tp:taxon-name></italic> would be required for this association to be decisive. The type locality of <italic><tp:taxon-name><tp:taxon-name-part taxon-name-part-type="genus" reg="Leptanilla">L.</tp:taxon-name-part><tp:taxon-name-part taxon-name-part-type="species" reg="acherontia">acherontia</tp:taxon-name-part></tp:taxon-name></italic> is situated in perhumid equatorial rainforest, contrasting with the semi-arid provenance of <italic><tp:taxon-name><tp:taxon-name-part taxon-name-part-type="genus" reg="Leptanilla">Leptanilla</tp:taxon-name-part></tp:taxon-name></italic> zhg-ke01 and other Afrotropical and Western Palaearctic <italic><tp:taxon-name><tp:taxon-name-part taxon-name-part-type="genus" reg="Leptanilla">Leptanilla</tp:taxon-name-part></tp:taxon-name></italic>. It is unclear to what degree climatic conditions dictate the distributions of <italic><tp:taxon-name><tp:taxon-name-part taxon-name-part-type="genus" reg="Leptanilla">Leptanilla</tp:taxon-name-part></tp:taxon-name></italic> species.</p></tp:treatment-sec></tp:taxon-treatment>
