# Supplementary material for: ﻿Systematic revision of the ant subfamily Leptanillinae (Hymenoptera, Formicidae)
Source: Zookeys. 2024 Jan 16;1189:83–184. doi: 10.3897/zookeys.1189.107506 (PMC10838183; doi:10.3897/zookeys.1189.107506)
Supplement: XML Treatment for Leptanilla bethyloides [file zookeys.1189.107506-treatment4.xml]

<!DOCTYPE tp:taxon-treatment
  PUBLIC "-//TaxonX//DTD Taxonomic Treatment Publishing DTD v0 20100105//EN" "tax-treatment-NSO.dtd">
<tp:taxon-treatment xmlns:tp="http://www.plazi.org/taxpub"><tp:treatment-meta><kwd-group><label>Taxon classification</label><kwd>
              <named-content content-type="kingdom">Animalia</named-content>
            </kwd><kwd>
              <named-content content-type="order">Hymenoptera</named-content>
            </kwd><kwd>
              <named-content content-type="family">Formicidae</named-content>
            </kwd></kwd-group><mixed-citation publication-type="journal"><person-group><name><surname>Griebenow</surname><given-names>Zachary</given-names></name></person-group><article-title>﻿Systematic revision of the ant subfamily <tp:taxon-name><tp:taxon-name-part taxon-name-part-type="subfamily">Leptanillinae</tp:taxon-name-part></tp:taxon-name> (<tp:taxon-name><tp:taxon-name-part taxon-name-part-type="order">Hymenoptera</tp:taxon-name-part></tp:taxon-name>, <tp:taxon-name><tp:taxon-name-part taxon-name-part-type="family">Formicidae</tp:taxon-name-part></tp:taxon-name>)</article-title><source>Zookeys</source><day>16</day><month>01</month><year>2024</year><volume>1189</volume><fpage>83</fpage><lpage>184</lpage><pub-id pub-id-type="doi">10.3897/zookeys.1189.107506</pub-id></mixed-citation></tp:treatment-meta><tp:nomenclature><label>﻿</label><tp:taxon-name>
            <object-id xmlns:xlink="http://www.w3.org/1999/xlink" content-type="arpha" xlink:type="simple">12BA0053-DED9-5412-AFD9-D04006C3278D</object-id>
            <tp:taxon-name-part taxon-name-part-type="genus" reg="Leptanilla">Leptanilla</tp:taxon-name-part>
            <tp:taxon-name-part taxon-name-part-type="species" reg="bethyloides">bethyloides</tp:taxon-name-part>
            <object-id xmlns:xlink="http://www.w3.org/1999/xlink" content-type="zoobank" xlink:type="simple">https://zoobank.org/5955A34E-6467-442B-8A30-4FD9F24FCB8D</object-id>
          </tp:taxon-name><tp:taxon-status xmlns:xlink="http://www.w3.org/1999/xlink" xlink:type="simple">sp. nov.</tp:taxon-status><xref ref-type="fig" rid="F11">Figs 11A–C</xref><xref ref-type="fig" rid="F12">, 12</xref></tp:nomenclature><tp:treatment-sec sec-type="type material" id="SECID0EFGAI"><title>Type material.</title><p><bold><italic>Holotype</italic>.</bold> China – Hong Kong • 1 male; Tai Po Kau; <named-content xmlns:xlink="http://www.w3.org/1999/xlink" content-type="dwc:verbatimCoordinates" xlink:type="simple"><named-content content-type="geo-json" specific-use="{&#34;type&#34;:&#34;Point&#34;,&#34;coordinates&#34;:[114.180000,22.440000]}" id="NCID0ETGAI" xlink:type="simple">22.44°N, 114.18°E</named-content></named-content> (estimated from Google Earth to nearest minute), 15 Jun. 1964; W. J. Voss and W. M. Hui leg.; <ext-link xmlns:xlink="http://www.w3.org/1999/xlink" xlink:href="http://www.antweb.org/specimen/CASENT0842864" ext-link-type="uri" xlink:type="simple">CASENT0842864</ext-link>. <named-content xmlns:xlink="http://www.w3.org/1999/xlink" content-type="dwc:institutional_code" xlink:title="Bernice P. Bishop Museum, Honolulu, USA" xlink:href="http://grbio.org/institution/bishop-museum" xlink:type="simple">BPBM</named-content>. <bold><italic>Paratype</italic>.</bold> China – Hong Kong • 1 male; same locality as for preceding; 2–6 Jul. 1964; L. K. and H. W. Ming leg.; light trap; <ext-link xmlns:xlink="http://www.w3.org/1999/xlink" xlink:href="http://www.antweb.org/specimen/CASENT0842865" ext-link-type="uri" xlink:type="simple">CASENT0842865</ext-link>. <named-content xmlns:xlink="http://www.w3.org/1999/xlink" content-type="dwc:institutional_code" xlink:title="Bernice P. Bishop Museum, Honolulu, USA" xlink:href="http://grbio.org/institution/bishop-museum" xlink:type="simple">BPBM</named-content>.</p></tp:treatment-sec><tp:treatment-sec sec-type="description" id="SECID0EOHAI"><title>Measurements (mm) and indices, male.</title><p><bold><italic>Holotype</italic></bold>: <abbrev xmlns:xlink="http://www.w3.org/1999/xlink" xlink:title="Head Width, maximum width of cranium in full-face view, including compound eyes if present" id="ABBRID0EZHAI" xlink:type="simple">HW</abbrev> = 0.27; <abbrev xmlns:xlink="http://www.w3.org/1999/xlink" xlink:title="Head Length, maximum length of head in full-face view from anterior margin of head capsule to cranial vertex" id="ABBRID0E4HAI" xlink:type="simple">HL</abbrev> = 0.32; <abbrev xmlns:xlink="http://www.w3.org/1999/xlink" xlink:title="Scape Length, maximum length of scape in medial view, excluding bulbus" id="ABBRID0EBIAI" xlink:type="simple">SL</abbrev> = 0.10; <abbrev xmlns:xlink="http://www.w3.org/1999/xlink" xlink:title="Third Antennomere Length, length of the basal flagellomere" id="ABBRID0EFIAI" xlink:type="simple">LF2</abbrev> = 0.04; <abbrev xmlns:xlink="http://www.w3.org/1999/xlink" xlink:title="Eye Length, maximum length of compound eye measured parallel to anteroposterior axis of head" id="ABBRID0EJIAI" xlink:type="simple">EL</abbrev> = 0.11; <abbrev xmlns:xlink="http://www.w3.org/1999/xlink" xlink:title="Eye Width, maximum breadth of compound eye measured perpendicular to anteroposterior axis of head" id="ABBRID0ENIAI" xlink:type="simple">EW</abbrev> = 0.12; <abbrev xmlns:xlink="http://www.w3.org/1999/xlink" xlink:title="Weber’s Length, maximum diagonal distance measured from most anterior extent of pronotum excluding (female) or including (male) cervical shield to most posteroventral extremity of the mesosoma, including propodeal lobes if present" id="ABBRID0ERIAI" xlink:type="simple">WL</abbrev> = 0.59; <abbrev xmlns:xlink="http://www.w3.org/1999/xlink" xlink:title="Mesoscutal length, maximum length of mesoscutum in dorsal view" id="ABBRID0EWIAI" xlink:type="simple">MSL</abbrev> = 0.35; <abbrev xmlns:xlink="http://www.w3.org/1999/xlink" xlink:title="Mesoscutal width, maximum width of mesoscutum in dorsal view" id="ABBRID0E1IAI" xlink:type="simple">MSW</abbrev> = 0.23; <abbrev xmlns:xlink="http://www.w3.org/1999/xlink" xlink:title="Petiolar width, maximum width of petiole in dorsal view orthogonal anteroposterior axis" id="ABBRID0E5IAI" xlink:type="simple">PTW</abbrev> = 0.25; <abbrev xmlns:xlink="http://www.w3.org/1999/xlink" xlink:title="Petiolar length, maximum length of petiole in dorsal view, not including presclerites" id="ABBRID0ECJAI" xlink:type="simple">PTL</abbrev> = 0.10; <abbrev xmlns:xlink="http://www.w3.org/1999/xlink" xlink:title="Petiolar height, maximum height of petiole in profile view, including sternal process and dorsal node, if distinct" id="ABBRID0EGJAI" xlink:type="simple">PTH</abbrev> = 0.13; REL = 34; SI = 36; CI = 244; OI = 113; MSI = 152.38; PI = 247.52. <bold><italic>Paratype</italic></bold>: <abbrev xmlns:xlink="http://www.w3.org/1999/xlink" xlink:title="Head Width, maximum width of cranium in full-face view, including compound eyes if present" id="ABBRID0ENJAI" xlink:type="simple">HW</abbrev> = 0.25; <abbrev xmlns:xlink="http://www.w3.org/1999/xlink" xlink:title="Head Length, maximum length of head in full-face view from anterior margin of head capsule to cranial vertex" id="ABBRID0ERJAI" xlink:type="simple">HL</abbrev> = 0.30; <abbrev xmlns:xlink="http://www.w3.org/1999/xlink" xlink:title="Scape Length, maximum length of scape in medial view, excluding bulbus" id="ABBRID0EVJAI" xlink:type="simple">SL</abbrev> = 0.08; <abbrev xmlns:xlink="http://www.w3.org/1999/xlink" xlink:title="Third Antennomere Length, length of the basal flagellomere" id="ABBRID0EZJAI" xlink:type="simple">LF2</abbrev> = 0.04; <abbrev xmlns:xlink="http://www.w3.org/1999/xlink" xlink:title="Eye Length, maximum length of compound eye measured parallel to anteroposterior axis of head" id="ABBRID0E4JAI" xlink:type="simple">EL</abbrev> = 0.11; <abbrev xmlns:xlink="http://www.w3.org/1999/xlink" xlink:title="Eye Width, maximum breadth of compound eye measured perpendicular to anteroposterior axis of head" id="ABBRID0EBKAI" xlink:type="simple">EW</abbrev> = 0.12; <abbrev xmlns:xlink="http://www.w3.org/1999/xlink" xlink:title="Weber’s Length, maximum diagonal distance measured from most anterior extent of pronotum excluding (female) or including (male) cervical shield to most posteroventral extremity of the mesosoma, including propodeal lobes if present" id="ABBRID0EFKAI" xlink:type="simple">WL</abbrev> = 0.53; <abbrev xmlns:xlink="http://www.w3.org/1999/xlink" xlink:title="Mesoscutal length, maximum length of mesoscutum in dorsal view" id="ABBRID0EKKAI" xlink:type="simple">MSL</abbrev> = 0.31; <abbrev xmlns:xlink="http://www.w3.org/1999/xlink" xlink:title="Mesoscutal width, maximum width of mesoscutum in dorsal view" id="ABBRID0EOKAI" xlink:type="simple">MSW</abbrev> = 0.22; <abbrev xmlns:xlink="http://www.w3.org/1999/xlink" xlink:title="Petiolar height, maximum height of petiole in profile view, including sternal process and dorsal node, if distinct" id="ABBRID0ESKAI" xlink:type="simple">PTH</abbrev> = 0.12; REL = 35; SI = 32; CI = 219; OI = 110; MSI = 139</p></tp:treatment-sec><tp:treatment-sec sec-type="description" id="SECID0EWKAI"><title>Description.</title><p>Cranial outline quadrate. Occiput emarginate in full-face view. Frons not produced into anterior shelf. Mandible articulated to gena; broader than long. Mandalus large, covering entire anterodorsal mandibular surface. Maxillary palp 1-merous. Clypeus anteroposteriorly reduced, not discernible in full-face view. Anterior tentorial pits not discernible. Compound eyes wider than long in profile view (OI = 110–112), posterior margin slightly emarginate, all other margins convex. Anteromedian ocellus and compound eyes not intersecting line drawn perpendicular to anteroposterior axis of cranium. Scape anteroposteriorly compressed, longer than wide (<abbrev xmlns:xlink="http://www.w3.org/1999/xlink" xlink:title="Scape Length, maximum length of scape in medial view, excluding bulbus" id="ABBRID0E3KAI" xlink:type="simple">SL</abbrev> = 0.081–0.095 mm), shorter than anteroposterior length of compound eye; pedicel short, subcylindrical, lateral margins parallel, length 0.5× that of scape; antennomere 3 short (<abbrev xmlns:xlink="http://www.w3.org/1999/xlink" xlink:title="Third Antennomere Length, length of the basal flagellomere" id="ABBRID0EALAI" xlink:type="simple">LF2</abbrev> = 0.037–0.039 mm), subcylindrical, length subequal to that of pedicel; flagellum submoniliform, not extending posterior to mesoscutum if folded flat over mesosoma. Pronotum and mesoscutum posteriorly prolonged. In profile view anterodorsal pronotal face diagonal to craniocaudal axis at ~45° angle, but profile of pronotum otherwise obscured by vestiture. Mesoscutal dorsum slightly convex; mesoscutum longer than broad (MSI = 139–152). Antero-admedian signum absent. Notauli absent. Parapsidal signa present, impressed. Mesoscutellum longer than tall, dorsum not lower than that of mesoscutum, posterodorsal mesoscutellar face convex, posteriorly produced, not recurved. Oblique mesopleural sulcus present, not intersecting metapectal-propodeal complex. Metapleuron distinct, transected by transverse sulcus. Metapleural gland absent. Propodeum convex in profile view, without distinct dorsal and posterior faces. Pro- and metacoxa subequal in length, metacoxa somewhat more massive; mesocoxa shorter than pro- and metacoxa. Protrochanters sphenoid in outline, distally truncate. Profemur not markedly constricted at base, anteroposteriorly compressed, incrassate; acute distal flange on posterior surface absent; arcuate medial carina absent. Protibial and profemoral length subequal; protibia not dorsoventrally compressed, without ventromedian carina; protibial comb absent; probasitarsal seta not hypertrophied. Meso- and metatibial spur formula 2b,2(1b,1p). C and Sc+R+Rs fused, tubular; <italic>2s-rs</italic>+R+4-6 and M+Cu tubular; all other venation absent. Costal infuscation absent. Abdominal segment II anteroposteriorly compressed, broader than long in dorsal view excluding presclerites; dorsal node present, well-developed; with median dorsal excavation. Abdominal sternite II without process, planar in profile view. Presclerites of abdominal segments IV–VIII inconspicuous. Abdominal segments III–VII without tergosternal fusion. Tergosternal fusion of abdominal segment VIII–IX unknown. Abdominal tergites III–VIII not anteroposteriorly compressed, lateral margins subparallel; breadth of abdominal tergite VIII subequal to that of abdominal tergite VII in posterodorsal view. Abdominal sternite VIII anteroposteriorly compressed, visible without dissection, posterior margin entire. Abdominal sternite IX not visible without dissection. Mulceators absent. Gonopodites articulate. Gonocoxites without complete dorsomedian and ventromedian fusion; ventromedial margin of gonocoxite with lamina; apicoventral laminae absent. Gonostylus present, outline lanceolate, apex entire. Volsellae absent. Penial sclerites dorsoventrally compressed, not basally recurved, ventromedian carina extending along most of length, without lateral laminate margins. Phallotreme dorsal, concealed by gonostyli in available specimens. Somal sclerites with thick vestiture of decumbent to suberect setae, sparsest on meso- and metapleuron; setae appressed to decumbent on antennae and legs; gonostyli with similar vestiture to abdominal postsclerites, genitalia otherwise glabrous. Base of forewing costa bearing row of exceptionally long, suberect setae. Cuticle bearing piligerous punctae; sculpture otherwise absent.</p><fig id="F11" position="float" orientation="portrait"><object-id xmlns:xlink="http://www.w3.org/1999/xlink" content-type="doi" xlink:type="simple">10.3897/zookeys.1189.107506.figure11</object-id><object-id xmlns:xlink="http://www.w3.org/1999/xlink" content-type="arpha" xlink:type="simple">96318DD9-1A87-5D8D-8070-D832829DB5AC</object-id><label>Figure 11.</label><caption><p><italic><tp:taxon-name><tp:taxon-name-part taxon-name-part-type="genus" reg="Leptanilla">Leptanilla</tp:taxon-name-part><tp:taxon-name-part taxon-name-part-type="species" reg="bethyloides">bethyloides</tp:taxon-name-part></tp:taxon-name></italic>, holotype (<ext-link xmlns:xlink="http://www.w3.org/1999/xlink" xlink:href="http://www.antweb.org/specimen/CASENT0842864" ext-link-type="uri" xlink:type="simple">CASENT0842864</ext-link>), male <bold>A</bold> profile view <bold>B</bold> dorsal view <bold>C</bold> full-face view. Scale bars: 0.1 mm (<bold>A, C</bold>); 0.5 mm (<bold>B</bold>).</p></caption><graphic xmlns:xlink="http://www.w3.org/1999/xlink" xlink:href="zookeys-1189-083_article-107506__-g011.jpg" position="float" orientation="portrait" xlink:type="simple" id="oo_968311.jpg"><uri content-type="original_file" xlink:type="simple">https://binary.pensoft.net/fig/968311</uri></graphic></fig></tp:treatment-sec><tp:treatment-sec sec-type="etymology" id="SECID0ENMAI"><title>Etymology.</title><p>The specific epithet refers to the gestalt of this ant, which resembles that of the flat wasps (<tp:taxon-name><tp:taxon-name-part taxon-name-part-type="superfamily">Chrysidoidea</tp:taxon-name-part></tp:taxon-name>: <tp:taxon-name><tp:taxon-name-part taxon-name-part-type="family">Bethylidae</tp:taxon-name-part></tp:taxon-name>). While superficial, this resemblance was pronounced enough that the holotype and paratype of <italic><tp:taxon-name><tp:taxon-name-part taxon-name-part-type="genus" reg="Leptanilla">L.</tp:taxon-name-part><tp:taxon-name-part taxon-name-part-type="species" reg="bethyloides">bethyloides</tp:taxon-name-part></tp:taxon-name></italic> were initially mis-sorted to <tp:taxon-name><tp:taxon-name-part taxon-name-part-type="family">Bethylidae</tp:taxon-name-part></tp:taxon-name> incertae sedis at the Bishop Museum. The specific epithet is neuter.</p><fig id="F12" position="float" orientation="portrait"><object-id xmlns:xlink="http://www.w3.org/1999/xlink" content-type="doi" xlink:type="simple">10.3897/zookeys.1189.107506.figure12</object-id><object-id xmlns:xlink="http://www.w3.org/1999/xlink" content-type="arpha" xlink:type="simple">C1D8020D-01FE-576A-85FF-1F00F97561AB</object-id><label>Figure 12.</label><caption><p>Wings of <italic><tp:taxon-name><tp:taxon-name-part taxon-name-part-type="genus" reg="Leptanilla">Leptanilla</tp:taxon-name-part><tp:taxon-name-part taxon-name-part-type="species" reg="bethyloides">bethyloides</tp:taxon-name-part></tp:taxon-name></italic> (<ext-link xmlns:xlink="http://www.w3.org/1999/xlink" xlink:href="http://www.antweb.org/specimen/CASENT0842865" ext-link-type="uri" xlink:type="simple">CASENT0842865</ext-link>), male. Scale bar: 0.2 mm.</p></caption><graphic xmlns:xlink="http://www.w3.org/1999/xlink" xlink:href="zookeys-1189-083_article-107506__-g012.jpg" position="float" orientation="portrait" xlink:type="simple" id="oo_968312.jpg"><uri content-type="original_file" xlink:type="simple">https://binary.pensoft.net/fig/968312</uri></graphic></fig></tp:treatment-sec><tp:treatment-sec sec-type="remarks" id="SECID0EKOAI"><title>Remarks.</title><p>Among the <italic><tp:taxon-name><tp:taxon-name-part taxon-name-part-type="genus" reg="Leptanilla">Leptanilla</tp:taxon-name-part><tp:taxon-name-part taxon-name-part-type="species" reg="bethyloides">bethyloides</tp:taxon-name-part></tp:taxon-name></italic> species group, of which this is the only described species, <italic><tp:taxon-name><tp:taxon-name-part taxon-name-part-type="genus" reg="Leptanilla">L.</tp:taxon-name-part><tp:taxon-name-part taxon-name-part-type="species" reg="bethyloides">bethyloides</tp:taxon-name-part></tp:taxon-name></italic> most closely resembles multiple undescribed morphospecies from southern Burma, differing in larger size (<abbrev xmlns:xlink="http://www.w3.org/1999/xlink" xlink:title="Weber’s Length, maximum diagonal distance measured from most anterior extent of pronotum excluding (female) or including (male) cervical shield to most posteroventral extremity of the mesosoma, including propodeal lobes if present" id="ABBRID0EGPAI" xlink:type="simple">WL</abbrev> = 0.532–0.594 mm) and the proportions of the metasomal segments. Describing a new species of <italic><tp:taxon-name><tp:taxon-name-part taxon-name-part-type="genus" reg="Leptanilla">Leptanilla</tp:taxon-name-part></tp:taxon-name></italic> based solely upon male specimens, as here done for <italic><tp:taxon-name><tp:taxon-name-part taxon-name-part-type="genus" reg="Leptanilla">L.</tp:taxon-name-part><tp:taxon-name-part taxon-name-part-type="species" reg="bethyloides">bethyloides</tp:taxon-name-part></tp:taxon-name></italic>, was eloquently argued against by <xref ref-type="bibr" rid="B13">Bolton (1990b)</xref>, since it exacerbates the probable redundancy that plagues the taxonomy of <italic><tp:taxon-name><tp:taxon-name-part taxon-name-part-type="genus" reg="Leptanilla">Leptanilla</tp:taxon-name-part></tp:taxon-name></italic>. This description of <italic><tp:taxon-name><tp:taxon-name-part taxon-name-part-type="genus" reg="Leptanilla">L.</tp:taxon-name-part><tp:taxon-name-part taxon-name-part-type="species" reg="bethyloides">bethyloides</tp:taxon-name-part></tp:taxon-name></italic> is justified only to give a formal species group name (i.e., the <italic><tp:taxon-name><tp:taxon-name-part taxon-name-part-type="genus" reg="Leptanilla">Leptanilla</tp:taxon-name-part><tp:taxon-name-part taxon-name-part-type="species" reg="bethyloides">bethyloides</tp:taxon-name-part></tp:taxon-name></italic> species group) to a major clade of <italic><tp:taxon-name><tp:taxon-name-part taxon-name-part-type="genus" reg="Leptanilla">Leptanilla</tp:taxon-name-part></tp:taxon-name></italic> known only from male specimens.</p><p>The volsellae are known to be wholly lacking in <italic><tp:taxon-name><tp:taxon-name-part taxon-name-part-type="genus" reg="Leptanilla">Leptanilla</tp:taxon-name-part></tp:taxon-name></italic> zhg-mm03 (<xref ref-type="bibr" rid="B46">Griebenow et al. in press</xref>), which shows very close morphological affinity to <italic><tp:taxon-name><tp:taxon-name-part taxon-name-part-type="genus" reg="Leptanilla">L.</tp:taxon-name-part><tp:taxon-name-part taxon-name-part-type="species" reg="bethyloides">bethyloides</tp:taxon-name-part></tp:taxon-name></italic>; therefore, I infer the absence of the volsellae in this species. The condition of the volsellae cannot be assessed in any other representatives of the <italic><tp:taxon-name><tp:taxon-name-part taxon-name-part-type="genus" reg="Leptanilla">Leptanilla</tp:taxon-name-part><tp:taxon-name-part taxon-name-part-type="species" reg="bethyloides">bethyloides</tp:taxon-name-part></tp:taxon-name></italic> species group besides <italic><tp:taxon-name><tp:taxon-name-part taxon-name-part-type="genus" reg="Leptanilla">Leptanilla</tp:taxon-name-part></tp:taxon-name></italic> zhg-mm03. Given the relative lack of phylogenetic signal in the worker phenotype of <italic><tp:taxon-name><tp:taxon-name-part taxon-name-part-type="genus" reg="Leptanilla">Leptanilla</tp:taxon-name-part></tp:taxon-name></italic> and the scarcity of species in which the worker caste and phylogenetic position are both known, it is difficult to predict the morphology of the unknown worker of <italic><tp:taxon-name><tp:taxon-name-part taxon-name-part-type="genus" reg="Leptanilla">L.</tp:taxon-name-part><tp:taxon-name-part taxon-name-part-type="species" reg="bethyloides">bethyloides</tp:taxon-name-part></tp:taxon-name></italic> or other members of the <italic><tp:taxon-name><tp:taxon-name-part taxon-name-part-type="genus" reg="Leptanilla">Leptanilla</tp:taxon-name-part><tp:taxon-name-part taxon-name-part-type="species" reg="bethyloides">bethyloides</tp:taxon-name-part></tp:taxon-name></italic> species group, beyond a probable 1,1 palpal formula. It is conceivable that <italic><tp:taxon-name><tp:taxon-name-part taxon-name-part-type="genus" reg="Leptanilla">Leptanilla</tp:taxon-name-part><tp:taxon-name-part taxon-name-part-type="species" reg="macauensis">macauensis</tp:taxon-name-part></tp:taxon-name></italic> Leong, Yamane &amp; Guénard, 2018 represents this worker, although unlikely, given the conformity of <italic><tp:taxon-name><tp:taxon-name-part taxon-name-part-type="genus" reg="Leptanilla">L.</tp:taxon-name-part><tp:taxon-name-part taxon-name-part-type="species" reg="macauensis">macauensis</tp:taxon-name-part></tp:taxon-name></italic> to the worker diagnosis for the <italic><tp:taxon-name><tp:taxon-name-part taxon-name-part-type="genus" reg="Leptanilla">Leptanilla</tp:taxon-name-part><tp:taxon-name-part taxon-name-part-type="species" reg="revelierii">revelierii</tp:taxon-name-part></tp:taxon-name></italic> species group, where it is placed in this study.</p></tp:treatment-sec><ref-list><ref id="B13"><mixed-citation xmlns:xlink="http://www.w3.org/1999/xlink" xlink:type="simple"><person-group><name name-style="western"><surname>Bolton</surname><given-names>B</given-names></name></person-group> (<year>1990b</year>) <article-title>The higher classification of the ant subfamily <tp:taxon-name><tp:taxon-name-part taxon-name-part-type="subfamily">Leptanillinae</tp:taxon-name-part></tp:taxon-name> (<tp:taxon-name><tp:taxon-name-part taxon-name-part-type="order">Hymenoptera</tp:taxon-name-part></tp:taxon-name>: <tp:taxon-name><tp:taxon-name-part taxon-name-part-type="family">Formicidae</tp:taxon-name-part></tp:taxon-name>).</article-title><source>Systematic Entomology</source><volume>15</volume>(<issue>3</issue>): <fpage>267</fpage>–<lpage>282</lpage>. <ext-link xlink:href="10.1111/j.1365-3113.1990.tb00063.x" ext-link-type="doi" xlink:type="simple">https://doi.org/10.1111/j.1365-3113.1990.tb00063.x</ext-link></mixed-citation></ref><ref id="B46"><mixed-citation xmlns:xlink="http://www.w3.org/1999/xlink" xlink:type="simple"><person-group><name name-style="western"><surname>Griebenow</surname><given-names>ZH</given-names></name><name name-style="western"><surname>Richter</surname><given-names>AK</given-names></name><name name-style="western"><surname>van de Kamp</surname><given-names>T</given-names></name><name name-style="western"><surname>Economo</surname><given-names>EP</given-names></name><name name-style="western"><surname>Lieberman</surname><given-names>ZE</given-names></name></person-group> (<year>in press</year>) Comparative morphology of male genital skeletomusculature in the <tp:taxon-name><tp:taxon-name-part taxon-name-part-type="subfamily">Leptanillinae</tp:taxon-name-part></tp:taxon-name> (<tp:taxon-name><tp:taxon-name-part taxon-name-part-type="order">Hymenoptera</tp:taxon-name-part></tp:taxon-name>: <tp:taxon-name><tp:taxon-name-part taxon-name-part-type="family">Formicidae</tp:taxon-name-part></tp:taxon-name>), with a standardized muscular terminology for the male genitalia of <tp:taxon-name><tp:taxon-name-part taxon-name-part-type="order">Hymenoptera</tp:taxon-name-part></tp:taxon-name>. Arthropod Systematics &amp; Phylogeny.</mixed-citation></ref></ref-list></tp:taxon-treatment>
