# Supplementary material for: ﻿Systematic revision of the ant subfamily Leptanillinae (Hymenoptera, Formicidae)
Source: Zookeys. 2024 Jan 16;1189:83–184. doi: 10.3897/zookeys.1189.107506 (PMC10838183; doi:10.3897/zookeys.1189.107506)
Supplement: XML Treatment for Leptanilla najaphalla [file zookeys.1189.107506-treatment5.xml]

<!DOCTYPE tp:taxon-treatment
  PUBLIC "-//TaxonX//DTD Taxonomic Treatment Publishing DTD v0 20100105//EN" "tax-treatment-NSO.dtd">
<tp:taxon-treatment xmlns:tp="http://www.plazi.org/taxpub"><tp:treatment-meta><kwd-group><label>Taxon classification</label><kwd>
              <named-content content-type="kingdom">Animalia</named-content>
            </kwd><kwd>
              <named-content content-type="order">Hymenoptera</named-content>
            </kwd><kwd>
              <named-content content-type="family">Formicidae</named-content>
            </kwd></kwd-group><mixed-citation publication-type="journal"><person-group><name><surname>Griebenow</surname><given-names>Zachary</given-names></name></person-group><article-title>﻿Systematic revision of the ant subfamily <tp:taxon-name><tp:taxon-name-part taxon-name-part-type="subfamily">Leptanillinae</tp:taxon-name-part></tp:taxon-name> (<tp:taxon-name><tp:taxon-name-part taxon-name-part-type="order">Hymenoptera</tp:taxon-name-part></tp:taxon-name>, <tp:taxon-name><tp:taxon-name-part taxon-name-part-type="family">Formicidae</tp:taxon-name-part></tp:taxon-name>)</article-title><source>Zookeys</source><day>16</day><month>01</month><year>2024</year><volume>1189</volume><fpage>83</fpage><lpage>184</lpage><pub-id pub-id-type="doi">10.3897/zookeys.1189.107506</pub-id></mixed-citation></tp:treatment-meta><tp:nomenclature><label>﻿</label><tp:taxon-name>
            <object-id xmlns:xlink="http://www.w3.org/1999/xlink" content-type="arpha" xlink:type="simple">7E2F2F45-CD99-5AF9-92E2-879B7D26E448</object-id>
            <tp:taxon-name-part taxon-name-part-type="genus" reg="Leptanilla">Leptanilla</tp:taxon-name-part>
            <tp:taxon-name-part taxon-name-part-type="species" reg="najaphalla">najaphalla</tp:taxon-name-part>
            <object-id xmlns:xlink="http://www.w3.org/1999/xlink" content-type="zoobank" xlink:type="simple">https://zoobank.org/C6B1D1A1-5138-4E52-9A50-FD7054D31187</object-id>
          </tp:taxon-name><tp:taxon-status xmlns:xlink="http://www.w3.org/1999/xlink" xlink:type="simple">sp. nov.</tp:taxon-status><xref ref-type="fig" rid="F13">Figs 13A–C</xref><xref ref-type="fig" rid="F14">, 14A–D</xref><xref ref-type="fig" rid="F15">, 15</xref><xref ref-type="fig" rid="F16">, 16</xref></tp:nomenclature><tp:treatment-sec sec-type="type material" id="SECID0EGWAI"><title>Type material.</title><p><bold><italic>Holotype</italic>.</bold> Malaysia – Sabah • 1 male; Sipitang Dist., Mendolong; <named-content xmlns:xlink="http://www.w3.org/1999/xlink" content-type="dwc:verbatimCoordinates" xlink:type="simple"><named-content content-type="geo-json" specific-use="{&#34;type&#34;:&#34;Point&#34;,&#34;coordinates&#34;:[115.767000,4.917000]}" id="NCID0EUWAI" xlink:type="simple">4.917°N, 115.767°E</named-content></named-content> (estimated from Google Earth to nearest minute); 27 Apr. 1988; S. Adebratt leg.; A1L; <ext-link xmlns:xlink="http://www.w3.org/1999/xlink" xlink:href="http://www.antweb.org/specimen/CASENT0106427" ext-link-type="uri" xlink:type="simple">CASENT0106427</ext-link> (MZLU00174197); <named-content xmlns:xlink="http://www.w3.org/1999/xlink" content-type="dwc:institutional_code" xlink:title="Lund University, Lund, Sweden" xlink:href="http://grbio.org/institution/lund-university" xlink:type="simple">MZLU</named-content>. <bold><italic>Paratypes</italic>.</bold> 5 male; same locality as for preceding; 16 Apr. 1988; S. Adebratt leg.; A1L; <ext-link xmlns:xlink="http://www.w3.org/1999/xlink" xlink:href="http://www.antweb.org/specimen/CASENT0106416" ext-link-type="uri" xlink:type="simple">CASENT0106416</ext-link> (MZLU00174186), <ext-link xmlns:xlink="http://www.w3.org/1999/xlink" xlink:href="http://www.antweb.org/specimen/CASENT0106417" ext-link-type="uri" xlink:type="simple">CASENT0106417</ext-link> (MZLU00174187), <ext-link xmlns:xlink="http://www.w3.org/1999/xlink" xlink:href="http://www.antweb.org/specimen/CASENT0106438" ext-link-type="uri" xlink:type="simple">CASENT0106438</ext-link> (MZLU00174208), <ext-link xmlns:xlink="http://www.w3.org/1999/xlink" xlink:href="http://www.antweb.org/specimen/CASENT0106444" ext-link-type="uri" xlink:type="simple">CASENT0106444</ext-link> (MZLU00174214), <ext-link xmlns:xlink="http://www.w3.org/1999/xlink" xlink:href="http://www.antweb.org/specimen/CASENT0106457" ext-link-type="uri" xlink:type="simple">CASENT0106457</ext-link> (MZLU00174227); <named-content xmlns:xlink="http://www.w3.org/1999/xlink" content-type="dwc:institutional_code" xlink:title="Lund University, Lund, Sweden" xlink:href="http://grbio.org/institution/lund-university" xlink:type="simple">MZLU</named-content> • 5 male; same locality as for preceding; 19 Apr. 1988; S. Adebratt leg.; W5L; <ext-link xmlns:xlink="http://www.w3.org/1999/xlink" xlink:href="http://www.antweb.org/specimen/CASENT0106421" ext-link-type="uri" xlink:type="simple">CASENT0106421</ext-link>, <ext-link xmlns:xlink="http://www.w3.org/1999/xlink" xlink:href="http://www.antweb.org/specimen/CASENT0106432" ext-link-type="uri" xlink:type="simple">CASENT0106432</ext-link>, <ext-link xmlns:xlink="http://www.w3.org/1999/xlink" xlink:href="http://www.antweb.org/specimen/CASENT0106433" ext-link-type="uri" xlink:type="simple">CASENT0106433</ext-link>, <ext-link xmlns:xlink="http://www.w3.org/1999/xlink" xlink:href="http://www.antweb.org/specimen/CASENT0106449" ext-link-type="uri" xlink:type="simple">CASENT0106449</ext-link>, <ext-link xmlns:xlink="http://www.w3.org/1999/xlink" xlink:href="http://www.antweb.org/specimen/CASENT0106450" ext-link-type="uri" xlink:type="simple">CASENT0106450</ext-link>; <named-content xmlns:xlink="http://www.w3.org/1999/xlink" content-type="dwc:institutional_code" xlink:title="R. M. Bohart Museum of Entomology, University of California, Davis, USA" xlink:href="http://grbio.org/institution/university-california-davis" xlink:type="simple">UCDC</named-content> • 2 male; same locality as for preceding; 7 Apr. 1988; S. Adebratt leg.; A1L; CASENT0106435 (MZLU00174205), <ext-link xmlns:xlink="http://www.w3.org/1999/xlink" xlink:href="http://www.antweb.org/specimen/CASENT0106437" ext-link-type="uri" xlink:type="simple">CASENT0106437</ext-link> (MZLU00174207); <named-content xmlns:xlink="http://www.w3.org/1999/xlink" content-type="dwc:institutional_code" xlink:title="Lund University, Lund, Sweden" xlink:href="http://grbio.org/institution/lund-university" xlink:type="simple">MZLU</named-content> • 1 male; same locality as for preceding; 4 May 1988; S. Adebratt leg.; T4/R; <ext-link xmlns:xlink="http://www.w3.org/1999/xlink" xlink:href="http://www.antweb.org/specimen/CASENT0106412" ext-link-type="uri" xlink:type="simple">CASENT0106412</ext-link>; <named-content xmlns:xlink="http://www.w3.org/1999/xlink" content-type="dwc:institutional_code" xlink:title="Museum of Comparative Zoology, Cambridge, USA" xlink:href="http://grbio.org/institution/museum-comparative-zoology" xlink:type="simple">MCZC</named-content> • 2 male; same locality as for preceding; 5 May 1988; S. Adebratt leg.; A1L; <ext-link xmlns:xlink="http://www.w3.org/1999/xlink" xlink:href="http://www.antweb.org/specimen/CASENT0106418" ext-link-type="uri" xlink:type="simple">CASENT0106418</ext-link>, <ext-link xmlns:xlink="http://www.w3.org/1999/xlink" xlink:href="http://www.antweb.org/specimen/CASENT0106453" ext-link-type="uri" xlink:type="simple">CASENT0106453</ext-link>; <named-content xmlns:xlink="http://www.w3.org/1999/xlink" content-type="dwc:institutional_code" xlink:title="Museum of Comparative Zoology, Cambridge, USA" xlink:href="http://grbio.org/institution/museum-comparative-zoology" xlink:type="simple">MCZC</named-content> • 3 male; MALAYSIA, Sabah: same locality as for preceding; 13 May 1988; T4/R; <ext-link xmlns:xlink="http://www.w3.org/1999/xlink" xlink:href="http://www.antweb.org/specimen/CASENT0106414" ext-link-type="uri" xlink:type="simple">CASENT0106414</ext-link>, <ext-link xmlns:xlink="http://www.w3.org/1999/xlink" xlink:href="http://www.antweb.org/specimen/CASENT0106415" ext-link-type="uri" xlink:type="simple">CASENT0106415</ext-link>, <ext-link xmlns:xlink="http://www.w3.org/1999/xlink" xlink:href="http://www.antweb.org/specimen/CASENT0106429" ext-link-type="uri" xlink:type="simple">CASENT0106429</ext-link>; <named-content xmlns:xlink="http://www.w3.org/1999/xlink" content-type="dwc:institutional_code" xlink:title="California Academy of Sciences, San Francisco, USA" xlink:href="http://grbio.org/institution/california-academy-sciences" xlink:type="simple">CAS</named-content>.</p></tp:treatment-sec><tp:treatment-sec sec-type="description" id="SECID0ET1AI"><title>Measurements (mm) and indices, male.</title><p><bold><italic>Holotype</italic></bold>: <abbrev xmlns:xlink="http://www.w3.org/1999/xlink" xlink:title="Head Width, maximum width of cranium in full-face view, including compound eyes if present" id="ABBRID0E51AI" xlink:type="simple">HW</abbrev> = 0.29; <abbrev xmlns:xlink="http://www.w3.org/1999/xlink" xlink:title="Head Length, maximum length of head in full-face view from anterior margin of head capsule to cranial vertex" id="ABBRID0EC2AI" xlink:type="simple">HL</abbrev> = 0.35; <abbrev xmlns:xlink="http://www.w3.org/1999/xlink" xlink:title="Scape Length, maximum length of scape in medial view, excluding bulbus" id="ABBRID0EG2AI" xlink:type="simple">SL</abbrev> = 0.14; <abbrev xmlns:xlink="http://www.w3.org/1999/xlink" xlink:title="Third Antennomere Length, length of the basal flagellomere" id="ABBRID0EK2AI" xlink:type="simple">LF2</abbrev> = 0.05; <abbrev xmlns:xlink="http://www.w3.org/1999/xlink" xlink:title="Third Antennomere Length, length of the basal flagellomere" id="ABBRID0EO2AI" xlink:type="simple">LF2</abbrev> = 0.05; <abbrev xmlns:xlink="http://www.w3.org/1999/xlink" xlink:title="Eye Length, maximum length of compound eye measured parallel to anteroposterior axis of head" id="ABBRID0ES2AI" xlink:type="simple">EL</abbrev> = 0.16; <abbrev xmlns:xlink="http://www.w3.org/1999/xlink" xlink:title="Eye Width, maximum breadth of compound eye measured perpendicular to anteroposterior axis of head" id="ABBRID0EW2AI" xlink:type="simple">EW</abbrev> = 0.16; <abbrev xmlns:xlink="http://www.w3.org/1999/xlink" xlink:title="Weber’s Length, maximum diagonal distance measured from most anterior extent of pronotum excluding (female) or including (male) cervical shield to most posteroventral extremity of the mesosoma, including propodeal lobes if present" id="ABBRID0E12AI" xlink:type="simple">WL</abbrev> = 0.80; <abbrev xmlns:xlink="http://www.w3.org/1999/xlink" xlink:title="Mesoscutal width, maximum width of mesoscutum in dorsal view" id="ABBRID0E62AI" xlink:type="simple">MSW</abbrev> = 0.26; <abbrev xmlns:xlink="http://www.w3.org/1999/xlink" xlink:title="Mesoscutal length, maximum length of mesoscutum in dorsal view" id="ABBRID0ED3AI" xlink:type="simple">MSL</abbrev> = 0.48; <abbrev xmlns:xlink="http://www.w3.org/1999/xlink" xlink:title="Petiolar width, maximum width of petiole in dorsal view orthogonal anteroposterior axis" id="ABBRID0EH3AI" xlink:type="simple">PTW</abbrev> = N/A; <abbrev xmlns:xlink="http://www.w3.org/1999/xlink" xlink:title="Petiolar length, maximum length of petiole in dorsal view, not including presclerites" id="ABBRID0EL3AI" xlink:type="simple">PTL</abbrev> = N/A; <abbrev xmlns:xlink="http://www.w3.org/1999/xlink" xlink:title="Petiolar height, maximum height of petiole in profile view, including sternal process and dorsal node, if distinct" id="ABBRID0EP3AI" xlink:type="simple">PTH</abbrev> = 0.24; REL = 46; SI = 48; CI = 82; OI = 98; MSI = 54. <bold><italic>Paratypes</italic></bold> (<italic>n</italic> = 18): <abbrev xmlns:xlink="http://www.w3.org/1999/xlink" xlink:title="Head Width, maximum width of cranium in full-face view, including compound eyes if present" id="ABBRID0EY3AI" xlink:type="simple">HW</abbrev> = 0.27–0.31; <abbrev xmlns:xlink="http://www.w3.org/1999/xlink" xlink:title="Head Length, maximum length of head in full-face view from anterior margin of head capsule to cranial vertex" id="ABBRID0E33AI" xlink:type="simple">HL</abbrev> = 0.27–0.40; <abbrev xmlns:xlink="http://www.w3.org/1999/xlink" xlink:title="Scape Length, maximum length of scape in medial view, excluding bulbus" id="ABBRID0EA4AI" xlink:type="simple">SL</abbrev> = 0.12–0.16; <abbrev xmlns:xlink="http://www.w3.org/1999/xlink" xlink:title="Third Antennomere Length, length of the basal flagellomere" id="ABBRID0EE4AI" xlink:type="simple">LF2</abbrev> = 0.05–0.06; <abbrev xmlns:xlink="http://www.w3.org/1999/xlink" xlink:title="Eye Length, maximum length of compound eye measured parallel to anteroposterior axis of head" id="ABBRID0EI4AI" xlink:type="simple">EL</abbrev> = 0.14–0.17; <abbrev xmlns:xlink="http://www.w3.org/1999/xlink" xlink:title="Eye Width, maximum breadth of compound eye measured perpendicular to anteroposterior axis of head" id="ABBRID0EM4AI" xlink:type="simple">EW</abbrev> = 0.14–0.16; <abbrev xmlns:xlink="http://www.w3.org/1999/xlink" xlink:title="Weber’s Length, maximum diagonal distance measured from most anterior extent of pronotum excluding (female) or including (male) cervical shield to most posteroventral extremity of the mesosoma, including propodeal lobes if present" id="ABBRID0EQ4AI" xlink:type="simple">WL</abbrev> = 0.69–0.83; <abbrev xmlns:xlink="http://www.w3.org/1999/xlink" xlink:title="Mesoscutal width, maximum width of mesoscutum in dorsal view" id="ABBRID0EV4AI" xlink:type="simple">MSW</abbrev> = 0.22–0.27; <abbrev xmlns:xlink="http://www.w3.org/1999/xlink" xlink:title="Mesoscutal length, maximum length of mesoscutum in dorsal view" id="ABBRID0EZ4AI" xlink:type="simple">MSL</abbrev> = 0.42–0.53; <abbrev xmlns:xlink="http://www.w3.org/1999/xlink" xlink:title="Petiolar width, maximum width of petiole in dorsal view orthogonal anteroposterior axis" id="ABBRID0E44AI" xlink:type="simple">PTW</abbrev> = 0.15–0.18; <abbrev xmlns:xlink="http://www.w3.org/1999/xlink" xlink:title="Petiolar length, maximum length of petiole in dorsal view, not including presclerites" id="ABBRID0EB5AI" xlink:type="simple">PTL</abbrev> = 0.12–0.15; <abbrev xmlns:xlink="http://www.w3.org/1999/xlink" xlink:title="Petiolar height, maximum height of petiole in profile view, including sternal process and dorsal node, if distinct" id="ABBRID0EF5AI" xlink:type="simple">PTH</abbrev> = 0.23–0.28; REL = 40–57; SI = 45–55; CI = 74–103; OI = 82–103; MSI = 48–54; PI = 105–140.</p></tp:treatment-sec><tp:treatment-sec sec-type="description" id="SECID0EJ5AI"><title>Description.</title><p>Cranial outline quadrate. Occiput emarginate in full-face view. Frons produced into anterior shelf. Mandible articulated to gena; distinctly longer than broad. Mandalus large, covering most of anterodorsal mandibular surface. Maxillary palp 1-merous. Clypeus anteroposteriorly reduced, concealed by frontal shelf in full-face view. Anterior tentorial pits not discernible. Compound eyes somewhat longer than wide in profile view, or <abbrev xmlns:xlink="http://www.w3.org/1999/xlink" xlink:title="Eye Width, maximum breadth of compound eye measured perpendicular to anteroposterior axis of head" id="ABBRID0EP5AI" xlink:type="simple">EW</abbrev> and <abbrev xmlns:xlink="http://www.w3.org/1999/xlink" xlink:title="Eye Length, maximum length of compound eye measured parallel to anteroposterior axis of head" id="ABBRID0ET5AI" xlink:type="simple">EL</abbrev> subequal (OI = 82–102), posterior margin slightly emarginate, all other margins convex. Anteromedian ocellus and compound eyes not intersecting line drawn perpendicular to anteroposterior axis of cranium. Scape anteroposteriorly compressed, longer than wide (<abbrev xmlns:xlink="http://www.w3.org/1999/xlink" xlink:title="Scape Length, maximum length of scape in medial view, excluding bulbus" id="ABBRID0EX5AI" xlink:type="simple">SL</abbrev> = 0.124–0.154), shorter than anteroposterior length of compound eye; pedicel short, subcylindrical, lateral margins parallel, length 0.5 that of scape; antennomere 3 short, subcylindrical, length less than that of pedicel or scape; flagellum submoniliform, not extending posterior to mesoscutellum if folded flat over mesosoma. Pronotum and mesoscutum posteriorly prolonged. In profile view anterodorsal pronotal face slightly convex, diagonal to craniocaudal axis at ~ 45° angle. Mesoscutal dorsum planar; mesoscutum longer than broad (MSI = 48–53). Antero-admedian signum absent. Notauli absent. Parapsidal signa present, not impressed. Mesoscutellum longer than tall, dorsum not lower than that of mesoscutum, posterodorsal mesoscutellar face convex, not posteriorly produced. Oblique mesopleural sulcus present, not intersecting metapectal-propodeal complex. Metapleuron indistinct. Metapleural gland absent. Propodeum convex in profile view, with distinct dorsal and posterior faces; areas of these faces subequal. Procoxa longer than meso- and metacoxa; procoxa without distal transverse carina. Protrochanters sphenoid in outline, distally truncate. Profemur markedly constricted at base, anteroposteriorly compressed, incrassate; acute distal flange on posterior surface present; arcuate medial carina absent. Protibia &gt; 0.5× length of profemur, not dorsoventrally compressed, without ventromedian carina; protibial comb present, length of processes decreasing distally; probasitarsal seta not hypertrophied. Meso- and metatibial spur formula 2b,2b. C, Sc+R+Rs, <italic>2s-rs</italic>+R+4-6, Rf, Mf1, <italic>cu-a</italic>, and Cuf+1A tubular; M+Cu and 1A nebulous; all other venation absent. Cuf+1A spectral apically, not reaching anal margin. Costal infuscation present proximal to <italic>2s-rs</italic>+R+4-6; C extending well beyond infuscation. Abdominal segment II anteroposteriorly compressed, slightly broader than long in dorsal view (PI = 105–133); dorsal node present, well-developed, without median excavation. Abdominal sternite II with process along posterior half of length, outline cuneiform in profile view, apex rounded. Presclerites of abdominal segments IV–VIII inconspicuous. Abdominal segments III–IX without tergosternal fusion (<xref ref-type="bibr" rid="B46">Griebenow et al. in press</xref>). Abdominal tergites IV–VII each broader than preceding tergite in dorsal view, lateral margins diverging posteriorly; breadth of abdominal tergite VIII less than that of abdominal tergite VII in posterodorsal view. Abdominal sternite VIII anteroposteriorly compressed, not visible without dissection, posterior margin entire (<xref ref-type="bibr" rid="B46">Griebenow et al. in press</xref>). Abdominal sternite IX with posteromedian fusion to gonocoxites (<xref ref-type="bibr" rid="B46">Griebenow et al. in press</xref>); anteroposteriorly compressed along median axis, laterally expanded and lobate. Mulceators present, subcircular in cross-section, longer than anteroposterior length of gonocoxites. Gonocoxites bulbous, with complete dorsomedian and ventromedian fusion; apicoventral laminae present, subulate in outline. Gonostyli absent. Volsellae present, with complete proximomedian fusion, subcircular in cross-section; sclerotized medial carina present at volsellar apex, produced into pair of denticles, dorsal denticle shorter than ventral one. Penial sclerites not dorsoventrally compressed, basally recurved, proximal ¼ subcircular in cross-section, apical 1/3 with ventromedian carina; rounded platform proximad this median carina with outline elliptical; phallotreme subapical and ventral, recessed, not surrounded by vestiture of setae; lateral laminate flanges present. Most sclerites with vestiture of subdecumbent to appressed setae; elongated on posterior margins of abdominal tergites III–VIII, increasing in length posteriorly; anterior faces of mulceators with elongate suberect setae; ectal faces of volsellae with suberect to erect setae, genitalia otherwise bare. Cuticle bearing piligerous punctae; sculpture fatiscent distad and proximad phallotreme (Fig. <xref ref-type="fig" rid="F16">16</xref>).</p><fig id="F13" position="float" orientation="portrait"><object-id xmlns:xlink="http://www.w3.org/1999/xlink" content-type="doi" xlink:type="simple">10.3897/zookeys.1189.107506.figure13</object-id><object-id xmlns:xlink="http://www.w3.org/1999/xlink" content-type="arpha" xlink:type="simple">F637CAF7-FC88-5A15-BE8E-DDBCE35C6B16</object-id><label>Figure 13.</label><caption><p><italic><tp:taxon-name><tp:taxon-name-part taxon-name-part-type="genus" reg="Leptanilla">Leptanilla</tp:taxon-name-part><tp:taxon-name-part taxon-name-part-type="species" reg="najaphalla">najaphalla</tp:taxon-name-part></tp:taxon-name></italic>, holotype (<ext-link xmlns:xlink="http://www.w3.org/1999/xlink" xlink:href="http://www.antweb.org/specimen/CASENT0106427" ext-link-type="uri" xlink:type="simple">CASENT0106427</ext-link>), male <bold>A</bold> profile view <bold>B</bold> dorsal view <bold>C</bold> full-face view. Scale bars: 0.5 mm (<bold>A, B</bold>); 0.2 mm (<bold>C</bold>).</p></caption><graphic xmlns:xlink="http://www.w3.org/1999/xlink" xlink:href="zookeys-1189-083_article-107506__-g013.jpg" position="float" orientation="portrait" xlink:type="simple" id="oo_968313.jpg"><uri content-type="original_file" xlink:type="simple">https://binary.pensoft.net/fig/968313</uri></graphic></fig><fig id="F14" position="float" orientation="portrait"><object-id xmlns:xlink="http://www.w3.org/1999/xlink" content-type="doi" xlink:type="simple">10.3897/zookeys.1189.107506.figure14</object-id><object-id xmlns:xlink="http://www.w3.org/1999/xlink" content-type="arpha" xlink:type="simple">5A08D746-C9FF-518C-9D12-56569111935A</object-id><label>Figure 14.</label><caption><p>Male genitalia of <italic><tp:taxon-name><tp:taxon-name-part taxon-name-part-type="genus" reg="Leptanilla">Leptanilla</tp:taxon-name-part><tp:taxon-name-part taxon-name-part-type="species" reg="najaphalla">najaphalla</tp:taxon-name-part></tp:taxon-name></italic><bold>A</bold> profile view, apicolateral gonocoxital lamina outlined (<ext-link xmlns:xlink="http://www.w3.org/1999/xlink" xlink:href="http://www.antweb.org/specimen/CASENT0106424" ext-link-type="uri" xlink:type="simple">CASENT0106424</ext-link>) <bold>B</bold> penial apex, posteroventral view (<ext-link xmlns:xlink="http://www.w3.org/1999/xlink" xlink:href="http://www.antweb.org/specimen/CASENT0106421" ext-link-type="uri" xlink:type="simple">CASENT0106421</ext-link>) <bold>C</bold> penial sclerites and phallotreme, ventral view (<ext-link xmlns:xlink="http://www.w3.org/1999/xlink" xlink:href="http://www.antweb.org/specimen/CASENT0106433" ext-link-type="uri" xlink:type="simple">CASENT0106433</ext-link>) <bold>D</bold> volsellar apex, dorsal view (<ext-link xmlns:xlink="http://www.w3.org/1999/xlink" xlink:href="http://www.antweb.org/specimen/CASENT0106421" ext-link-type="uri" xlink:type="simple">CASENT0106421</ext-link>). Abbreviation: pht = phallotreme. Scale bars: 0.1 mm (<bold>A, C, D</bold>); 0.2 mm (<bold>B</bold>).</p></caption><graphic xmlns:xlink="http://www.w3.org/1999/xlink" xlink:href="zookeys-1189-083_article-107506__-g014.jpg" position="float" orientation="portrait" xlink:type="simple" id="oo_968314.jpg"><uri content-type="original_file" xlink:type="simple">https://binary.pensoft.net/fig/968314</uri></graphic></fig><fig id="F15" position="float" orientation="portrait"><object-id xmlns:xlink="http://www.w3.org/1999/xlink" content-type="doi" xlink:type="simple">10.3897/zookeys.1189.107506.figure15</object-id><object-id xmlns:xlink="http://www.w3.org/1999/xlink" content-type="arpha" xlink:type="simple">971CC2C3-E801-5A7D-A944-CB9909AEBC03</object-id><label>Figure 15.</label><caption><p>Forewing of <italic><tp:taxon-name><tp:taxon-name-part taxon-name-part-type="genus" reg="Leptanilla">Leptanilla</tp:taxon-name-part><tp:taxon-name-part taxon-name-part-type="species" reg="najaphalla">najaphalla</tp:taxon-name-part></tp:taxon-name></italic> (<ext-link xmlns:xlink="http://www.w3.org/1999/xlink" xlink:href="http://www.antweb.org/specimen/CASENT0106419" ext-link-type="uri" xlink:type="simple">CASENT0106419</ext-link>), male. Scale bar: 0.5 mm.</p></caption><graphic xmlns:xlink="http://www.w3.org/1999/xlink" xlink:href="zookeys-1189-083_article-107506__-g015.jpg" position="float" orientation="portrait" xlink:type="simple" id="oo_968315.jpg"><uri content-type="original_file" xlink:type="simple">https://binary.pensoft.net/fig/968315</uri></graphic></fig><fig id="F16" position="float" orientation="portrait"><object-id xmlns:xlink="http://www.w3.org/1999/xlink" content-type="doi" xlink:type="simple">10.3897/zookeys.1189.107506.figure16</object-id><object-id xmlns:xlink="http://www.w3.org/1999/xlink" content-type="arpha" xlink:type="simple">68962C2F-DBED-5CE7-8EEC-733BD229381B</object-id><label>Figure 16.</label><caption><p>Phallotreme of <italic><tp:taxon-name><tp:taxon-name-part taxon-name-part-type="genus" reg="Leptanilla">Leptanilla</tp:taxon-name-part><tp:taxon-name-part taxon-name-part-type="species" reg="najaphalla">najaphalla</tp:taxon-name-part></tp:taxon-name></italic> (<ext-link xmlns:xlink="http://www.w3.org/1999/xlink" xlink:href="http://www.antweb.org/specimen/CASENT0106433" ext-link-type="uri" xlink:type="simple">CASENT0106433</ext-link>). Scale bar: 0.5 mm.</p></caption><graphic xmlns:xlink="http://www.w3.org/1999/xlink" xlink:href="zookeys-1189-083_article-107506__-g016.jpg" position="float" orientation="portrait" xlink:type="simple" id="oo_968316.jpg"><uri content-type="original_file" xlink:type="simple">https://binary.pensoft.net/fig/968316</uri></graphic></fig></tp:treatment-sec><tp:treatment-sec sec-type="etymology" id="SECID0EKEBI"><title>Etymology.</title><p>The specific epithet derives from <italic><tp:taxon-name><tp:taxon-name-part taxon-name-part-type="genus" reg="Naja">Naja</tp:taxon-name-part></tp:taxon-name></italic> (<tp:taxon-name><tp:taxon-name-part taxon-name-part-type="order">Squamata</tp:taxon-name-part></tp:taxon-name>: <tp:taxon-name><tp:taxon-name-part taxon-name-part-type="family">Elapidae</tp:taxon-name-part></tp:taxon-name>), the cobra, and -<italic>phalla</italic>, meaning penis. This refers to the florid facies of the penial sclerites, which recalls the threat display of these snakes: the dorsal curvature of the penial sclerites resembles the rearing posture, while the lateral laminae resemble the extended “hood” of the cobra. The specific epithet is feminine.</p></tp:treatment-sec><tp:treatment-sec sec-type="remarks" id="SECID0EDFBI"><title>Remarks.</title><p>The males of <italic><tp:taxon-name><tp:taxon-name-part taxon-name-part-type="genus" reg="Leptanilla">L.</tp:taxon-name-part><tp:taxon-name-part taxon-name-part-type="species" reg="najaphalla">najaphalla</tp:taxon-name-part></tp:taxon-name></italic> uniformly differ from the sympatric undescribed morphospecies <italic><tp:taxon-name><tp:taxon-name-part taxon-name-part-type="genus" reg="Leptanilla">Leptanilla</tp:taxon-name-part></tp:taxon-name></italic> zhg-my05, to which <italic><tp:taxon-name><tp:taxon-name-part taxon-name-part-type="genus" reg="Leptanilla">L.</tp:taxon-name-part><tp:taxon-name-part taxon-name-part-type="species" reg="najaphalla">najaphalla</tp:taxon-name-part></tp:taxon-name></italic> is sister, in the outline of the apicolateral gonocoxital lamina and the proportions of the penial sclerites and volsellae to the gonocoxites.</p><p>The description of <italic><tp:taxon-name><tp:taxon-name-part taxon-name-part-type="genus" reg="Leptanilla">L.</tp:taxon-name-part><tp:taxon-name-part taxon-name-part-type="species" reg="najaphalla">najaphalla</tp:taxon-name-part></tp:taxon-name></italic> only from male specimens is justified for the same reasons as provided for the description of <italic><tp:taxon-name><tp:taxon-name-part taxon-name-part-type="genus" reg="Leptanilla">L.</tp:taxon-name-part><tp:taxon-name-part taxon-name-part-type="species" reg="bethyloides">bethyloides</tp:taxon-name-part></tp:taxon-name></italic>, also only from male specimens (see “Remarks” concerning <italic><tp:taxon-name><tp:taxon-name-part taxon-name-part-type="genus" reg="Leptanilla">L.</tp:taxon-name-part><tp:taxon-name-part taxon-name-part-type="species" reg="bethyloides">bethyloides</tp:taxon-name-part></tp:taxon-name></italic> above): the clade to which this species belongs, heretofore referred to as the “Bornean morphospecies group”, is known only from male specimens. <italic><tp:taxon-name><tp:taxon-name-part taxon-name-part-type="genus" reg="Leptanilla">Leptanilla</tp:taxon-name-part><tp:taxon-name-part taxon-name-part-type="species" reg="najaphalla">najaphalla</tp:taxon-name-part></tp:taxon-name></italic> was included in the phylogenetic analyses of <xref ref-type="bibr" rid="B43">Griebenow (2020</xref>, <xref ref-type="bibr" rid="B44">2021</xref>) under the provisional identifier <italic><tp:taxon-name><tp:taxon-name-part taxon-name-part-type="genus" reg="Leptanilla">Leptanilla</tp:taxon-name-part></tp:taxon-name></italic> zhg-my02, with the genitalia being the subject of detailed morphological study using micro-computed tomography (<xref ref-type="bibr" rid="B46">Griebenow et al. in press</xref>) under that same provisional identifier.</p><sec sec-type="﻿Revised diagnosis and generic classification of Leptanillinae" id="SECID0EHIBI"><title>﻿Revised diagnosis and generic classification of <tp:taxon-name><tp:taxon-name-part taxon-name-part-type="subfamily">Leptanillinae</tp:taxon-name-part></tp:taxon-name></title><p>Based upon total-evidence and phylogenomic inference (in preparation by the author) corroborated by previous studies (<xref ref-type="bibr" rid="B43">Griebenow 2020</xref>, <xref ref-type="bibr" rid="B44">2021</xref>), I here enact a revised classification of the <tp:taxon-name><tp:taxon-name-part taxon-name-part-type="subfamily">Leptanillinae</tp:taxon-name-part></tp:taxon-name>, reducing the number of genera to three. Summaries of character states that in combination differentiate major clades of the <tp:taxon-name><tp:taxon-name-part taxon-name-part-type="subfamily">Leptanillinae</tp:taxon-name-part></tp:taxon-name> from their relatives are provided below. These summary diagnoses are based upon all adult castes and larvae, when available. Apomorphies relative to the parent taxon are italicized; characters of uncertain polarity are marked with an asterisk.</p></sec></tp:treatment-sec><ref-list><ref id="B46"><mixed-citation xmlns:xlink="http://www.w3.org/1999/xlink" xlink:type="simple"><person-group><name name-style="western"><surname>Griebenow</surname><given-names>ZH</given-names></name><name name-style="western"><surname>Richter</surname><given-names>AK</given-names></name><name name-style="western"><surname>van de Kamp</surname><given-names>T</given-names></name><name name-style="western"><surname>Economo</surname><given-names>EP</given-names></name><name name-style="western"><surname>Lieberman</surname><given-names>ZE</given-names></name></person-group> (<year>in press</year>) Comparative morphology of male genital skeletomusculature in the <tp:taxon-name><tp:taxon-name-part taxon-name-part-type="subfamily">Leptanillinae</tp:taxon-name-part></tp:taxon-name> (<tp:taxon-name><tp:taxon-name-part taxon-name-part-type="order">Hymenoptera</tp:taxon-name-part></tp:taxon-name>: <tp:taxon-name><tp:taxon-name-part taxon-name-part-type="family">Formicidae</tp:taxon-name-part></tp:taxon-name>), with a standardized muscular terminology for the male genitalia of <tp:taxon-name><tp:taxon-name-part taxon-name-part-type="order">Hymenoptera</tp:taxon-name-part></tp:taxon-name>. Arthropod Systematics &amp; Phylogeny.</mixed-citation></ref><ref id="B43"><mixed-citation xmlns:xlink="http://www.w3.org/1999/xlink" xlink:type="simple"><person-group><name name-style="western"><surname>Griebenow</surname><given-names>Z</given-names></name></person-group> (<year>2020</year>) Delimitation of tribes in the subfamily <tp:taxon-name><tp:taxon-name-part taxon-name-part-type="subfamily">Leptanillinae</tp:taxon-name-part></tp:taxon-name> (<tp:taxon-name><tp:taxon-name-part taxon-name-part-type="order">Hymenoptera</tp:taxon-name-part></tp:taxon-name>: <tp:taxon-name><tp:taxon-name-part taxon-name-part-type="family">Formicidae</tp:taxon-name-part></tp:taxon-name>), with a description of the male of <italic><tp:taxon-name><tp:taxon-name-part taxon-name-part-type="genus">Protanilla</tp:taxon-name-part><tp:taxon-name-part taxon-name-part-type="species">lini</tp:taxon-name-part></tp:taxon-name></italic> Terayama, 2009. Myrmecological News 30. <ext-link xlink:href="https://www.biotaxa.org/mn/article/view/65894" ext-link-type="uri" xlink:type="simple">https://www.biotaxa.org/mn/article/view/65894</ext-link> [Accessed 13 October 2021]</mixed-citation></ref><ref id="B44"><mixed-citation xmlns:xlink="http://www.w3.org/1999/xlink" xlink:type="simple"><person-group><name name-style="western"><surname>Griebenow</surname><given-names>ZH</given-names></name></person-group> (<year>2021</year>) <article-title>Synonymisation of the male-based ant genus <italic><tp:taxon-name><tp:taxon-name-part taxon-name-part-type="genus">Phaulomyrma</tp:taxon-name-part></tp:taxon-name></italic> (<tp:taxon-name><tp:taxon-name-part taxon-name-part-type="order">Hymenoptera</tp:taxon-name-part></tp:taxon-name>: <tp:taxon-name><tp:taxon-name-part taxon-name-part-type="family">Formicidae</tp:taxon-name-part></tp:taxon-name>) with <tp:taxon-name><tp:taxon-name-part taxon-name-part-type="genus">Leptanilla</tp:taxon-name-part></tp:taxon-name> based upon Bayesian total-evidence phylogenetic inference.</article-title><source>Invertebrate Systematics</source><volume>35</volume>(<issue>6</issue>): <fpage>603</fpage>–<lpage>636</lpage>. <ext-link xlink:href="10.1071/IS20059" ext-link-type="doi" xlink:type="simple">https://doi.org/10.1071/IS20059</ext-link></mixed-citation></ref></ref-list></tp:taxon-treatment>
