# Supplementary material for: ﻿Systematic revision of the ant subfamily Leptanillinae (Hymenoptera, Formicidae)
Source: Zookeys. 2024 Jan 16;1189:83–184. doi: 10.3897/zookeys.1189.107506 (PMC10838183; doi:10.3897/zookeys.1189.107506)
Supplement: XML Treatment for Leptanillinae [file zookeys.1189.107506-treatment6.xml]

<!DOCTYPE tp:taxon-treatment
  PUBLIC "-//TaxonX//DTD Taxonomic Treatment Publishing DTD v0 20100105//EN" "tax-treatment-NSO.dtd">
<tp:taxon-treatment xmlns:tp="http://www.plazi.org/taxpub"><tp:treatment-meta><kwd-group><label>Taxon classification</label><kwd>
              <named-content content-type="kingdom">Animalia</named-content>
            </kwd><kwd>
              <named-content content-type="order">Hymenoptera</named-content>
            </kwd><kwd>
              <named-content content-type="family">Formicidae</named-content>
            </kwd></kwd-group><mixed-citation publication-type="journal"><person-group><name><surname>Griebenow</surname><given-names>Zachary</given-names></name></person-group><article-title>﻿Systematic revision of the ant subfamily <tp:taxon-name><tp:taxon-name-part taxon-name-part-type="subfamily">Leptanillinae</tp:taxon-name-part></tp:taxon-name> (<tp:taxon-name><tp:taxon-name-part taxon-name-part-type="order">Hymenoptera</tp:taxon-name-part></tp:taxon-name>, <tp:taxon-name><tp:taxon-name-part taxon-name-part-type="family">Formicidae</tp:taxon-name-part></tp:taxon-name>)</article-title><source>Zookeys</source><day>16</day><month>01</month><year>2024</year><volume>1189</volume><fpage>83</fpage><lpage>184</lpage><pub-id pub-id-type="doi">10.3897/zookeys.1189.107506</pub-id></mixed-citation></tp:treatment-meta><tp:nomenclature><label>﻿</label><tp:taxon-name>
            <object-id xmlns:xlink="http://www.w3.org/1999/xlink" content-type="arpha" xlink:type="simple">FF818E27-A13E-582C-9003-A6BC077EF6BC</object-id>
            <tp:taxon-name-part taxon-name-part-type="subfamily">Leptanillinae</tp:taxon-name-part>
          </tp:taxon-name><tp:taxon-authority>Emery, 1910</tp:taxon-authority></tp:nomenclature><tp:treatment-sec sec-type="type genus" id="SECID0EDKBI"><title>Type genus.</title><p><italic><tp:taxon-name><tp:taxon-name-part taxon-name-part-type="genus" reg="Leptanilla">Leptanilla</tp:taxon-name-part></tp:taxon-name></italic> Emery, 1870: 196.</p></tp:treatment-sec><tp:treatment-sec sec-type="Worker diagnosis" id="SECID0EQKBI"><title>Worker diagnosis</title><p>(modified from <xref ref-type="bibr" rid="B14">Bolton 2003</xref>):</p><list list-type="order"><list-item><p>Mandibles without differentiated basal and masticatory margins.
</p></list-item><list-item><p>At least one preapical tooth or lobe present on mandible.
</p></list-item><list-item><p>Frontal lobes absent.
</p></list-item><list-item><p>Antennal sockets dorsal, fully exposed.
</p></list-item><list-item><p>Compound eyes absent, if present  (<italic><tp:taxon-name><tp:taxon-name-part taxon-name-part-type="genus" reg="Protanilla">Protanilla</tp:taxon-name-part><tp:taxon-name-part taxon-name-part-type="species" reg="izanagi">izanagi</tp:taxon-name-part></tp:taxon-name></italic> Terayama, 2013) then reduced to two ommatidia (Fig. <xref ref-type="fig" rid="F17">17A</xref>).
                        </p></list-item><list-item><p>Ocelli absent.
</p></list-item><list-item><p>Antenna 12-merous.
</p></list-item><list-item><p>Promesonotal suture fully articulated.
</p></list-item><list-item><p>Propodeal lobes weakly present (Opamyrmini) or absent (Leptanillini).
</p></list-item><list-item><p>Propodeal spiracle situated low on propodeum.
</p></list-item><list-item><p>Metacoxal foramen small, fully closed (Fig. <xref ref-type="fig" rid="F18">18</xref>).
</p></list-item><list-item><p>Suture absent from annulus surrounding metacoxal foramen.
</p></list-item><list-item><p>Metapleural gland present.
</p></list-item><list-item><p>Orifice of metapleural gland covered by dorsal cuticular flange.
</p></list-item><list-item><p>Helcial sternite reduced and partly covered by corresponding tergite.
</p></list-item><list-item><p>Spiracle of abdominal segment III large and placed far forward.
</p></list-item><list-item><p>Spiracles of abdominal segments IV–VII concealed by posterior margins of preceding tergites.
</p></list-item><list-item><p>Petiole sessile, rarely subsessile  (<italic><tp:taxon-name><tp:taxon-name-part taxon-name-part-type="genus" reg="Protanilla">Protanilla</tp:taxon-name-part><tp:taxon-name-part taxon-name-part-type="species" reg="taylori">taylori</tp:taxon-name-part></tp:taxon-name></italic> species group).
                        </p></list-item><list-item><p>Abdominal postsclerites II with (Leptanillini) or without (Opamyrmini) complete tergosternal fusion.
</p></list-item><list-item><p>Abdominal postsclerites III with (Leptanillini) or without (Opamyrmini) tergosternal fusion.
</p></list-item><list-item><p>Abdominal segment III petiolate (Leptanillini) or not (Opamyrmini).
</p></list-item><list-item><p>Abdominal segment IV without tergosternal fusion.
</p></list-item><list-item><p>Stridulitrum absent from abdominal segment IV.
</p></list-item><list-item><p>Abdominal tergite VII large, with simple posterior margin.
</p></list-item><list-item><p>Sting present.
</p></list-item><list-item><p>Pretarsal claws edentate.
</p></list-item></list></tp:treatment-sec><tp:treatment-sec sec-type="Gyne diagnosis" id="SECID0EXMBI"><title>Gyne diagnosis.</title><p>As above, but alate or dichthadiiform (rarely ergatoid). If alate then with ocelli and pterostigma; hindwing with R + Rs and 1A tubular, not intersecting distal wing margin. If dichthadiiform then compound eyes reduced to one or two ommatidia, or absent; ocelli absent; mandibles sometimes edentate.</p><fig id="F17" position="float" orientation="portrait"><object-id xmlns:xlink="http://www.w3.org/1999/xlink" content-type="doi" xlink:type="simple">10.3897/zookeys.1189.107506.figure17</object-id><object-id xmlns:xlink="http://www.w3.org/1999/xlink" content-type="arpha" xlink:type="simple">0E0F957F-2729-51CF-AB70-7AFCEB437B3A</object-id><label>Figure 17.</label><caption><p>Aspects of <italic><tp:taxon-name><tp:taxon-name-part taxon-name-part-type="genus" reg="Protanilla">Protanilla</tp:taxon-name-part><tp:taxon-name-part taxon-name-part-type="species" reg="izanagi">izanagi</tp:taxon-name-part></tp:taxon-name></italic>, worker <bold>A</bold> profile view of posterior half of cranium <bold>B</bold> ventral view of the mandibles. Abbreviation: com = compound eye. Scale bars: 0.1 mm (<bold>A</bold>); 0.2 mm (<bold>B</bold>).</p></caption><graphic xmlns:xlink="http://www.w3.org/1999/xlink" xlink:href="zookeys-1189-083_article-107506__-g017.jpg" position="float" orientation="portrait" xlink:type="simple" id="oo_968317.jpg"><uri content-type="original_file" xlink:type="simple">https://binary.pensoft.net/fig/968317</uri></graphic></fig><fig id="F18" position="float" orientation="portrait"><object-id xmlns:xlink="http://www.w3.org/1999/xlink" content-type="doi" xlink:type="simple">10.3897/zookeys.1189.107506.figure18</object-id><object-id xmlns:xlink="http://www.w3.org/1999/xlink" content-type="arpha" xlink:type="simple">1777E8CA-7312-50BA-AEAD-5CA616369271</object-id><label>Figure 18.</label><caption><p>Metacoxal foramen of <italic><tp:taxon-name><tp:taxon-name-part taxon-name-part-type="genus" reg="Leptanilla">Leptanilla</tp:taxon-name-part><tp:taxon-name-part taxon-name-part-type="species" reg="havilandi">havilandi</tp:taxon-name-part></tp:taxon-name></italic> (<ext-link xmlns:xlink="http://www.w3.org/1999/xlink" xlink:href="http://www.antweb.org/specimen/CASENT0010809" ext-link-type="uri" xlink:type="simple">CASENT0010809</ext-link>), ventral view, worker. Scale bar: 0.05 mm.</p></caption><graphic xmlns:xlink="http://www.w3.org/1999/xlink" xlink:href="zookeys-1189-083_article-107506__-g018.jpg" position="float" orientation="portrait" xlink:type="simple" id="oo_968318.jpg"><uri content-type="original_file" xlink:type="simple">https://binary.pensoft.net/fig/968318</uri></graphic></fig></tp:treatment-sec><tp:treatment-sec sec-type="Male diagnosis" id="SECID0EZOBI"><title>Male diagnosis</title><p>(modified from <xref ref-type="bibr" rid="B20">Boudinot 2015</xref>):</p><list list-type="order"><list-item><p>Mandible edentate, nub-like or spatulate  (<italic><tp:taxon-name><tp:taxon-name-part taxon-name-part-type="genus" reg="Leptanilla">Leptanilla</tp:taxon-name-part><tp:taxon-name-part taxon-name-part-type="species" reg="anomala">anomala</tp:taxon-name-part></tp:taxon-name></italic> (Brues, 1925), comb. nov.).
                        </p></list-item><list-item><p>Frontal carinae absent.
</p></list-item><list-item><p>Cuticular pegs absent from anterior clypeal margin.
</p></list-item><list-item><p>Antenna 13-merous.
</p></list-item><list-item><p>Funiculus filiform to submoniliform.
</p></list-item><list-item><p>Oblique mesopleural sulcus present or absent.
</p></list-item><list-item><p>Metapleural spiracular plate absent.
</p></list-item><list-item><p>Propodeal lobes inconspicuous or absent.
</p></list-item><list-item><p>Metacoxal foramen small, fully closed.
</p></list-item><list-item><p>Mesotibia with one or two spurs or none.
</p></list-item><list-item><p>Metatibia with one or two spurs.
</p></list-item><list-item><p>Metatarsus lacking posterolateral line of dense differentiated setae.
</p></list-item><list-item><p>Pretarsal claws edentate.
</p></list-item><list-item><p>Pterostigma present or absent.
</p></list-item><list-item><p>Rs+M absent (Leptanillini) or present, nebulous (Opamyrmini).
</p></list-item><list-item><p><italic>1m-cu</italic> absent (Leptanillini) or present, nebulous (Opamyrmini).
                        </p></list-item><list-item><p>Jugal lobe absent.
</p></list-item><list-item><p>Hindwing venation reduced, at most R+Rs and 1A tubular.
</p></list-item><list-item><p>Metapleural gland absent (Fig. <xref ref-type="fig" rid="F19">19A</xref>) or rarely present (Fig. <xref ref-type="fig" rid="F19">19B</xref>) (e.g., 
                            <italic><tp:taxon-name><tp:taxon-name-part taxon-name-part-type="genus" reg="Leptanilla">Leptanilla</tp:taxon-name-part></tp:taxon-name></italic> zhg-th02).
                        </p></list-item><list-item><p>Petiole present or reduced to absent  (<italic><tp:taxon-name><tp:taxon-name-part taxon-name-part-type="genus" reg="Leptanilla">Leptanilla</tp:taxon-name-part><tp:taxon-name-part taxon-name-part-type="species" reg="thai">thai</tp:taxon-name-part></tp:taxon-name></italic> species group, 
                            <italic><tp:taxon-name><tp:taxon-name-part taxon-name-part-type="genus" reg="Leptanilla">Leptanilla</tp:taxon-name-part><tp:taxon-name-part taxon-name-part-type="species" reg="havilandi">havilandi</tp:taxon-name-part></tp:taxon-name></italic> species group).
                        </p></list-item><list-item><p>Helcium axial or infra-axial.
</p></list-item><list-item><p>Abdominal segment III not petiolate, or rarely petiolate  (<italic><tp:taxon-name><tp:taxon-name-part taxon-name-part-type="genus" reg="Protanilla">Protanilla</tp:taxon-name-part><tp:taxon-name-part taxon-name-part-type="species" reg="bicolor">bicolor</tp:taxon-name-part></tp:taxon-name></italic> species group).
                        </p></list-item><list-item><p>Abdominal segment IV not vaulted, as long as, or distinctly longer than posterad abdominal segments.
</p></list-item><list-item><p>Abdominal spiracles IV–VIII obscured by preceding tergites.
</p></list-item><list-item><p>Posterior margin of abdominal sternite IX with posteromedian process, or entire, or emarginate, or with mulceators.
</p></list-item><list-item><p>Cerci absent.
</p></list-item></list></tp:treatment-sec><tp:treatment-sec sec-type="Larval diagnosis" id="SECID0EASBI"><title>Larval diagnosis.</title><p>Stenocephalous, with post-cranial soma moderately (i.e., habitus pogonomyrmecoid) to extremely (i.e., habitus leptanilloid) elongate. Mandibles typhlomyrmecoid or leptanilloid.</p><fig id="F19" position="float" orientation="portrait"><object-id xmlns:xlink="http://www.w3.org/1999/xlink" content-type="doi" xlink:type="simple">10.3897/zookeys.1189.107506.figure19</object-id><object-id xmlns:xlink="http://www.w3.org/1999/xlink" content-type="arpha" xlink:type="simple">FEA166D7-FECF-56CD-A0DA-91C57987C6EB</object-id><label>Figure 19.</label><caption><p>Metapleuron in male <tp:taxon-name><tp:taxon-name-part taxon-name-part-type="subfamily">Leptanillinae</tp:taxon-name-part></tp:taxon-name><bold>A</bold><tp:taxon-name><tp:taxon-name-part taxon-name-part-type="genus" reg="Leptanilla">Leptanilla</tp:taxon-name-part><tp:taxon-name-part taxon-name-part-type="uncertainty-rank">nr.</tp:taxon-name-part><tp:taxon-name-part taxon-name-part-type="species" reg="indica">indica</tp:taxon-name-part></tp:taxon-name> (<ext-link xmlns:xlink="http://www.w3.org/1999/xlink" xlink:href="http://www.antweb.org/specimen/CASENT0106381" ext-link-type="uri" xlink:type="simple">CASENT0106381</ext-link>) <bold>B</bold><italic><tp:taxon-name><tp:taxon-name-part taxon-name-part-type="genus" reg="Leptanilla">Leptanilla</tp:taxon-name-part></tp:taxon-name></italic> zhg-th02 (<ext-link xmlns:xlink="http://www.w3.org/1999/xlink" xlink:href="http://www.antweb.org/specimen/CASENT0842615" ext-link-type="uri" xlink:type="simple">CASENT0842615</ext-link>). Abbreviation: mpl = metapleural gland orifice. Scale bars: 0.05 mm.</p></caption><graphic xmlns:xlink="http://www.w3.org/1999/xlink" xlink:href="zookeys-1189-083_article-107506__-g019.jpg" position="float" orientation="portrait" xlink:type="simple" id="oo_968319.jpg"><uri content-type="original_file" xlink:type="simple">https://binary.pensoft.net/fig/968319</uri></graphic></fig></tp:treatment-sec><ref-list><ref id="B14"><mixed-citation xmlns:xlink="http://www.w3.org/1999/xlink" xlink:type="simple"><person-group><name name-style="western"><surname>Bolton</surname><given-names>B</given-names></name></person-group> (<year>2003</year>) <source>71 Synopsis and Classification of the <tp:taxon-name><tp:taxon-name-part taxon-name-part-type="family">Formicidae</tp:taxon-name-part></tp:taxon-name>.</source><publisher-name>The American Entomological Institute</publisher-name>, <publisher-loc>Gainesville</publisher-loc>, <size units="page">370 pp</size>.</mixed-citation></ref><ref id="B20"><mixed-citation xmlns:xlink="http://www.w3.org/1999/xlink" xlink:type="simple"><person-group><name name-style="western"><surname>Boudinot</surname><given-names>BE</given-names></name></person-group> (<year>2015</year>) <article-title>Contributions to the knowledge of <tp:taxon-name><tp:taxon-name-part taxon-name-part-type="family">Formicidae</tp:taxon-name-part></tp:taxon-name> (<tp:taxon-name><tp:taxon-name-part taxon-name-part-type="order">Hymenoptera</tp:taxon-name-part></tp:taxon-name>, <tp:taxon-name><tp:taxon-name-part taxon-name-part-type="infraorder">Aculeata</tp:taxon-name-part></tp:taxon-name>): A new diagnosis of the family, the first global male-based key to subfamilies, and a treatment of early branching lineages.</article-title><source>European Journal of Taxonomy</source><volume>120</volume>(<issue>120</issue>): <fpage>1</fpage>–<lpage>62</lpage>. <ext-link xlink:href="10.5852/ejt.2015.120" ext-link-type="doi" xlink:type="simple">https://doi.org/10.5852/ejt.2015.120</ext-link></mixed-citation></ref></ref-list></tp:taxon-treatment>
