# Supplementary material for: ﻿Systematic revision of the ant subfamily Leptanillinae (Hymenoptera, Formicidae)
Source: Zookeys. 2024 Jan 16;1189:83–184. doi: 10.3897/zookeys.1189.107506 (PMC10838183; doi:10.3897/zookeys.1189.107506)
Supplement: XML Treatment for Opamyrmini [file zookeys.1189.107506-treatment7.xml]

<!DOCTYPE tp:taxon-treatment
  PUBLIC "-//TaxonX//DTD Taxonomic Treatment Publishing DTD v0 20100105//EN" "tax-treatment-NSO.dtd">
<tp:taxon-treatment xmlns:tp="http://www.plazi.org/taxpub"><tp:treatment-meta><kwd-group><label>Taxon classification</label><kwd>
              <named-content content-type="kingdom">Animalia</named-content>
            </kwd><kwd>
              <named-content content-type="order">Hymenoptera</named-content>
            </kwd><kwd>
              <named-content content-type="family">Formicidae</named-content>
            </kwd></kwd-group><mixed-citation publication-type="journal"><person-group><name><surname>Griebenow</surname><given-names>Zachary</given-names></name></person-group><article-title>﻿Systematic revision of the ant subfamily <tp:taxon-name><tp:taxon-name-part taxon-name-part-type="subfamily">Leptanillinae</tp:taxon-name-part></tp:taxon-name> (<tp:taxon-name><tp:taxon-name-part taxon-name-part-type="order">Hymenoptera</tp:taxon-name-part></tp:taxon-name>, <tp:taxon-name><tp:taxon-name-part taxon-name-part-type="family">Formicidae</tp:taxon-name-part></tp:taxon-name>)</article-title><source>Zookeys</source><day>16</day><month>01</month><year>2024</year><volume>1189</volume><fpage>83</fpage><lpage>184</lpage><pub-id pub-id-type="doi">10.3897/zookeys.1189.107506</pub-id></mixed-citation></tp:treatment-meta><tp:nomenclature><label>﻿</label><tp:taxon-name>
            <object-id xmlns:xlink="http://www.w3.org/1999/xlink" content-type="arpha" xlink:type="simple">FF1EA791-AB27-538E-B2BA-657B5826A895</object-id>
            <tp:taxon-name-part taxon-name-part-type="tribe">Opamyrmini</tp:taxon-name-part>
            <object-id xmlns:xlink="http://www.w3.org/1999/xlink" content-type="zoobank" xlink:type="simple">https://zoobank.org/B3CFA4FF-FECD-42E8-B7CB-814A16C23659</object-id>
          </tp:taxon-name><tp:taxon-authority>Boudinot &amp; Griebenow, tribe nov.</tp:taxon-authority><tp:nomenclature-citation-list><tp:nomenclature-citation><tp:taxon-name>
                <tp:taxon-name-part taxon-name-part-type="genus" reg="Opamyrma">Opamyrma</tp:taxon-name-part>
              </tp:taxon-name><comment>Yamane, Bui &amp; Eguchi, 2008 (Fig. <xref ref-type="fig" rid="F20">20</xref>).</comment></tp:nomenclature-citation></tp:nomenclature-citation-list></tp:nomenclature><tp:treatment-sec sec-type="Worker diagnosis" id="SECID0ELVBI"><title>Worker diagnosis.</title><list list-type="order"><list-item><p>Medial mandibular surface with single peg-like chaeta.
</p></list-item><list-item><p>Mandible with one tooth and several preapical lobes.
</p></list-item><list-item><p>Labrum with multiple ranks of peg-like chaetae (<xref ref-type="bibr" rid="B106">Yamada et al. 2020</xref>: fig. 2F).
</p></list-item><list-item><p>Maxillary palp 4-merous.
</p></list-item><list-item><p>Labial palp 2-merous.
</p></list-item><list-item><p>Clypeus extending posteriorly between antennal toruli.
</p></list-item><list-item><p>Posteromedian epistomal sulcus not clearly discernible.
</p></list-item><list-item><p>Occiput visible in full-face view.
</p></list-item><list-item><p>Meso-metapleural suture absent.
</p></list-item><list-item><p>Propodeal lobe weakly present.
</p></list-item><list-item><p>Subpetiolar process absent.
</p></list-item><list-item><p>Abdominal postsclerites II without tergosternal fusion.
</p></list-item><list-item><p>Abdominal segment III not petiolate or narrower than posterad abdominal segments.
</p></list-item><list-item><p>Abdominal postsclerites IV subequal in length to abdominal postsclerites V and VI.
</p></list-item><list-item><p>Abdominal tergite VII hypertrophied, dome-like.
</p></list-item></list></tp:treatment-sec><tp:treatment-sec sec-type="Gyne diagnosis" id="SECID0EFWBI"><title>Gyne diagnosis.</title><p>As above, but alate, with compound eyes and three ocelli; occipital carina with short medioventral interruption. M + Cu complete, tubular; <italic>cu-a</italic> present; Rs + M, Cuf2 and -3, and <italic>1m-cu</italic> present and spectral; <italic>2r-rs</italic> + Rsf4 adjoined by Rsf3.</p></tp:treatment-sec><tp:treatment-sec sec-type="Male diagnosis" id="SECID0ERWBI"><title>Male diagnosis.</title><p>As for the <tp:taxon-name><tp:taxon-name-part taxon-name-part-type="subfamily">Leptanillinae</tp:taxon-name-part></tp:taxon-name>, but Rs+M and <italic>1m-cu</italic> present, and abdominal segment II without tergosternal fusion. Cupula non-annular. Lateropenite present, fully articulated to parossiculus, and malleate.</p><fig id="F20" position="float" orientation="portrait"><object-id xmlns:xlink="http://www.w3.org/1999/xlink" content-type="doi" xlink:type="simple">10.3897/zookeys.1189.107506.figure20</object-id><object-id xmlns:xlink="http://www.w3.org/1999/xlink" content-type="arpha" xlink:type="simple">64F25E63-FC05-5A44-8113-E7032FCE9F96</object-id><label>Figure 20.</label><caption><p>Geographical range of <italic><tp:taxon-name><tp:taxon-name-part taxon-name-part-type="genus" reg="Opamyrma">Opamyrma</tp:taxon-name-part></tp:taxon-name></italic>. Locality information derived from AntWeb and available literature, visualized with SimpleMappr.</p></caption><graphic xmlns:xlink="http://www.w3.org/1999/xlink" xlink:href="zookeys-1189-083_article-107506__-g020.jpg" position="float" orientation="portrait" xlink:type="simple" id="oo_968320.jpg"><uri content-type="original_file" xlink:type="simple">https://binary.pensoft.net/fig/968320</uri></graphic></fig></tp:treatment-sec><tp:treatment-sec sec-type="Larval diagnosis" id="SECID0ESXBI"><title>Larval diagnosis.</title><p>Habitus pogonomyrmecoid. Cranium subelliptical in full-face view. Mandibles typhlomyrmecoid, without teeth, lateral surfaces smooth. Setae short, suberect. Ventral prothoracic process and hemolymph tap on abdominal segment IV absent.</p></tp:treatment-sec><ref-list><ref id="B106"><mixed-citation xmlns:xlink="http://www.w3.org/1999/xlink" xlink:type="simple"><person-group><name name-style="western"><surname>Yamada</surname><given-names>A</given-names></name><name name-style="western"><surname>Nguyen</surname><given-names>DD</given-names></name><name name-style="western"><surname>Eguchi</surname><given-names>K</given-names></name></person-group> (<year>2020</year>) <article-title>Unveiling the morphology of the Oriental rare monotypic ant genus <italic><tp:taxon-name><tp:taxon-name-part taxon-name-part-type="genus">Opamyrma</tp:taxon-name-part></tp:taxon-name></italic> Yamane, Bui &amp; Eguchi, 2008 (<tp:taxon-name><tp:taxon-name-part taxon-name-part-type="order">Hymenoptera</tp:taxon-name-part></tp:taxon-name>: <tp:taxon-name><tp:taxon-name-part taxon-name-part-type="family">Formicidae</tp:taxon-name-part></tp:taxon-name>: <tp:taxon-name><tp:taxon-name-part taxon-name-part-type="subfamily">Leptanillinae</tp:taxon-name-part></tp:taxon-name>) and its evolutionary implications, with first descriptions of the male, larva, tentorium, and sting apparatus.</article-title><source>Myrmecological News</source><volume>30</volume>: <fpage>111</fpage>–<lpage>124</lpage>. <ext-link xlink:href="https://www.biotaxa.org/mn/article/view/59255" ext-link-type="uri" xlink:type="simple">https://www.biotaxa.org/mn/article/view/59255</ext-link> [Accessed 12 October 2021]</mixed-citation></ref></ref-list></tp:taxon-treatment>
