# Supplementary material for: ﻿Systematic revision of the ant subfamily Leptanillinae (Hymenoptera, Formicidae)
Source: Zookeys. 2024 Jan 16;1189:83–184. doi: 10.3897/zookeys.1189.107506 (PMC10838183; doi:10.3897/zookeys.1189.107506)
Supplement: XML Treatment for Opamyrma [file zookeys.1189.107506-treatment8.xml]

<!DOCTYPE tp:taxon-treatment
  PUBLIC "-//TaxonX//DTD Taxonomic Treatment Publishing DTD v0 20100105//EN" "tax-treatment-NSO.dtd">
<tp:taxon-treatment xmlns:tp="http://www.plazi.org/taxpub"><tp:treatment-meta><kwd-group><label>Taxon classification</label><kwd>
              <named-content content-type="kingdom">Animalia</named-content>
            </kwd><kwd>
              <named-content content-type="order">Hymenoptera</named-content>
            </kwd><kwd>
              <named-content content-type="family">Formicidae</named-content>
            </kwd></kwd-group><mixed-citation publication-type="journal"><person-group><name><surname>Griebenow</surname><given-names>Zachary</given-names></name></person-group><article-title>﻿Systematic revision of the ant subfamily <tp:taxon-name><tp:taxon-name-part taxon-name-part-type="subfamily">Leptanillinae</tp:taxon-name-part></tp:taxon-name> (<tp:taxon-name><tp:taxon-name-part taxon-name-part-type="order">Hymenoptera</tp:taxon-name-part></tp:taxon-name>, <tp:taxon-name><tp:taxon-name-part taxon-name-part-type="family">Formicidae</tp:taxon-name-part></tp:taxon-name>)</article-title><source>Zookeys</source><day>16</day><month>01</month><year>2024</year><volume>1189</volume><fpage>83</fpage><lpage>184</lpage><pub-id pub-id-type="doi">10.3897/zookeys.1189.107506</pub-id></mixed-citation></tp:treatment-meta><tp:nomenclature><label>﻿</label><tp:taxon-name>
            <object-id xmlns:xlink="http://www.w3.org/1999/xlink" content-type="arpha" xlink:type="simple">831D83F1-193F-507E-9097-08E66E9C0380</object-id>
            <tp:taxon-name-part taxon-name-part-type="genus" reg="Opamyrma">Opamyrma</tp:taxon-name-part>
          </tp:taxon-name><tp:taxon-authority>Yamane, Bui &amp; Eguchi, 2008</tp:taxon-authority><tp:nomenclature-citation-list><tp:nomenclature-citation><tp:taxon-name>
                <tp:taxon-name-part taxon-name-part-type="genus" reg="Opamyrma">Opamyrma</tp:taxon-name-part>
              </tp:taxon-name><comment>Yamane, Bui &amp; Eguchi, 2008: 56. Type species: <tp:taxon-name><tp:taxon-name-part taxon-name-part-type="genus" reg="Opamyrma">Opamyrma</tp:taxon-name-part><tp:taxon-name-part taxon-name-part-type="species" reg="hungvuong">hungvuong</tp:taxon-name-part></tp:taxon-name> Yamane et al., by monotypy.</comment></tp:nomenclature-citation><tp:nomenclature-citation><tp:taxon-name>
                <tp:taxon-name-part taxon-name-part-type="genus" reg="Opamyrma">Opamyrma</tp:taxon-name-part>
                <tp:taxon-name-part taxon-name-part-type="species" reg="hungvuong">hungvuong</tp:taxon-name-part>
              </tp:taxon-name><comment>Yamane, Bui &amp; Eguchi, 2008.</comment></tp:nomenclature-citation></tp:nomenclature-citation-list></tp:nomenclature><tp:treatment-sec sec-type="diagnosis" id="SECID0EYZBI"><title>Diagnosis.</title><p>As for tribe.</p></tp:treatment-sec><tp:treatment-sec sec-type="remarks" id="SECID0E4ZBI"><title>Remarks.</title><p><italic><tp:taxon-name><tp:taxon-name-part taxon-name-part-type="genus" reg="Opamyrma">Opamyrma</tp:taxon-name-part></tp:taxon-name></italic> was described in the <tp:taxon-name><tp:taxon-name-part taxon-name-part-type="subfamily">Amblyoponinae</tp:taxon-name-part></tp:taxon-name>, based solely upon worker morphology (<xref ref-type="bibr" rid="B108">Yamane et al. 2008</xref>), and was subsequently found by <xref ref-type="bibr" rid="B94">Ward and Fisher (2016)</xref> to belong to the <tp:taxon-name><tp:taxon-name-part taxon-name-part-type="subfamily">Leptanillinae</tp:taxon-name-part></tp:taxon-name> based upon phylogenetic inference from 11 nuclear loci. All subsequent phylogenetic inference consistently recovers <italic><tp:taxon-name><tp:taxon-name-part taxon-name-part-type="genus" reg="Opamyrma">Opamyrma</tp:taxon-name-part></tp:taxon-name></italic> as sister to the remaining <tp:taxon-name><tp:taxon-name-part taxon-name-part-type="subfamily">Leptanillinae</tp:taxon-name-part></tp:taxon-name> (<xref ref-type="bibr" rid="B19">Borowiec et al. 2019</xref>; <xref ref-type="bibr" rid="B43">Griebenow 2020</xref>, pers. obs.). All adult forms lack complete tergosternal fusion in abdominal segment II, a plesiomorphy unique among the <tp:taxon-name><tp:taxon-name-part taxon-name-part-type="subfamily">Leptanillinae</tp:taxon-name-part></tp:taxon-name>. The presence of weak propodeal lobes (<xref ref-type="bibr" rid="B106">Yamada et al. 2020</xref>: 34) is plesiomorphic relative to the <tp:taxon-name><tp:taxon-name-part taxon-name-part-type="tribe">Leptanillini</tp:taxon-name-part></tp:taxon-name>, in which the propodeal lobes are absent in the worker caste. The lack of petiolation of abdominal segment III in the worker caste of <italic><tp:taxon-name><tp:taxon-name-part taxon-name-part-type="genus" reg="Opamyrma">Opamyrma</tp:taxon-name-part></tp:taxon-name></italic> is also unique among the <tp:taxon-name><tp:taxon-name-part taxon-name-part-type="subfamily">Leptanillinae</tp:taxon-name-part></tp:taxon-name> but this character state may not be plesiomorphic for the subfamily. The polarity of the proportions of abdominal postsclerites IV relative to V–VI within the <tp:taxon-name><tp:taxon-name-part taxon-name-part-type="subfamily">Leptanillinae</tp:taxon-name-part></tp:taxon-name> is also unclear.</p></tp:treatment-sec><ref-list><ref id="B108"><mixed-citation xmlns:xlink="http://www.w3.org/1999/xlink" xlink:type="simple"><person-group><name name-style="western"><surname>Yamane</surname><given-names>S</given-names></name><name name-style="western"><surname>Bui</surname><given-names>TV</given-names></name><name name-style="western"><surname>Eguchi</surname><given-names>K</given-names></name></person-group> (<year>2008</year>) <article-title><italic><tp:taxon-name><tp:taxon-name-part taxon-name-part-type="genus">Opamyrma</tp:taxon-name-part><tp:taxon-name-part taxon-name-part-type="species">hungvuong</tp:taxon-name-part></tp:taxon-name></italic>, a new genus and species of ant related to <italic><tp:taxon-name><tp:taxon-name-part taxon-name-part-type="genus">Apomyrma</tp:taxon-name-part></tp:taxon-name></italic> (<tp:taxon-name><tp:taxon-name-part taxon-name-part-type="order">Hymenoptera</tp:taxon-name-part></tp:taxon-name>: <tp:taxon-name><tp:taxon-name-part taxon-name-part-type="family">Formicidae</tp:taxon-name-part></tp:taxon-name>: <tp:taxon-name><tp:taxon-name-part taxon-name-part-type="subfamily">Amblyoponinae</tp:taxon-name-part></tp:taxon-name>).</article-title><source>Zootaxa</source><volume>1767</volume>(<issue>1</issue>): <fpage>1</fpage>–<lpage>55</lpage>. <ext-link xlink:href="10.11646/zootaxa.1767.1.3" ext-link-type="doi" xlink:type="simple">https://doi.org/10.11646/zootaxa.1767.1.3</ext-link></mixed-citation></ref><ref id="B94"><mixed-citation xmlns:xlink="http://www.w3.org/1999/xlink" xlink:type="simple"><person-group><name name-style="western"><surname>Ward</surname><given-names>PS</given-names></name><name name-style="western"><surname>Fisher</surname><given-names>BL</given-names></name></person-group> (<year>2016</year>) <article-title>Tales of dracula ants: the evolutionary history of the ant subfamily <tp:taxon-name><tp:taxon-name-part taxon-name-part-type="subfamily">Amblyoponinae</tp:taxon-name-part></tp:taxon-name> (<tp:taxon-name><tp:taxon-name-part taxon-name-part-type="order">Hymenoptera</tp:taxon-name-part></tp:taxon-name>: <tp:taxon-name><tp:taxon-name-part taxon-name-part-type="family">Formicidae</tp:taxon-name-part></tp:taxon-name>).</article-title><source>Systematic Entomology</source><volume>41</volume>(<issue>3</issue>): <fpage>683</fpage>–<lpage>693</lpage>. <ext-link xlink:href="10.1111/syen.12186" ext-link-type="doi" xlink:type="simple">https://doi.org/10.1111/syen.12186</ext-link></mixed-citation></ref><ref id="B19"><mixed-citation xmlns:xlink="http://www.w3.org/1999/xlink" xlink:type="simple"><person-group><name name-style="western"><surname>Borowiec</surname><given-names>ML</given-names></name><name name-style="western"><surname>Rabeling</surname><given-names>C</given-names></name><name name-style="western"><surname>Brady</surname><given-names>SG</given-names></name><name name-style="western"><surname>Fisher</surname><given-names>BL</given-names></name><name name-style="western"><surname>Schultz</surname><given-names>TR</given-names></name><name name-style="western"><surname>Ward</surname><given-names>PS</given-names></name></person-group> (<year>2019</year>) <article-title>Compositional heterogeneity and outgroup choice influence the internal phylogeny of the ants.</article-title><source>Molecular Phylogenetics and Evolution</source><volume>134</volume>: <fpage>111</fpage>–<lpage>121</lpage>. <ext-link xlink:href="10.1016/j.ympev.2019.01.024" ext-link-type="doi" xlink:type="simple">https://doi.org/10.1016/j.ympev.2019.01.024</ext-link></mixed-citation></ref><ref id="B43"><mixed-citation xmlns:xlink="http://www.w3.org/1999/xlink" xlink:type="simple"><person-group><name name-style="western"><surname>Griebenow</surname><given-names>Z</given-names></name></person-group> (<year>2020</year>) Delimitation of tribes in the subfamily <tp:taxon-name><tp:taxon-name-part taxon-name-part-type="subfamily">Leptanillinae</tp:taxon-name-part></tp:taxon-name> (<tp:taxon-name><tp:taxon-name-part taxon-name-part-type="order">Hymenoptera</tp:taxon-name-part></tp:taxon-name>: <tp:taxon-name><tp:taxon-name-part taxon-name-part-type="family">Formicidae</tp:taxon-name-part></tp:taxon-name>), with a description of the male of <italic><tp:taxon-name><tp:taxon-name-part taxon-name-part-type="genus">Protanilla</tp:taxon-name-part><tp:taxon-name-part taxon-name-part-type="species">lini</tp:taxon-name-part></tp:taxon-name></italic> Terayama, 2009. Myrmecological News 30. <ext-link xlink:href="https://www.biotaxa.org/mn/article/view/65894" ext-link-type="uri" xlink:type="simple">https://www.biotaxa.org/mn/article/view/65894</ext-link> [Accessed 13 October 2021]</mixed-citation></ref><ref id="B106"><mixed-citation xmlns:xlink="http://www.w3.org/1999/xlink" xlink:type="simple"><person-group><name name-style="western"><surname>Yamada</surname><given-names>A</given-names></name><name name-style="western"><surname>Nguyen</surname><given-names>DD</given-names></name><name name-style="western"><surname>Eguchi</surname><given-names>K</given-names></name></person-group> (<year>2020</year>) <article-title>Unveiling the morphology of the Oriental rare monotypic ant genus <italic><tp:taxon-name><tp:taxon-name-part taxon-name-part-type="genus">Opamyrma</tp:taxon-name-part></tp:taxon-name></italic> Yamane, Bui &amp; Eguchi, 2008 (<tp:taxon-name><tp:taxon-name-part taxon-name-part-type="order">Hymenoptera</tp:taxon-name-part></tp:taxon-name>: <tp:taxon-name><tp:taxon-name-part taxon-name-part-type="family">Formicidae</tp:taxon-name-part></tp:taxon-name>: <tp:taxon-name><tp:taxon-name-part taxon-name-part-type="subfamily">Leptanillinae</tp:taxon-name-part></tp:taxon-name>) and its evolutionary implications, with first descriptions of the male, larva, tentorium, and sting apparatus.</article-title><source>Myrmecological News</source><volume>30</volume>: <fpage>111</fpage>–<lpage>124</lpage>. <ext-link xlink:href="https://www.biotaxa.org/mn/article/view/59255" ext-link-type="uri" xlink:type="simple">https://www.biotaxa.org/mn/article/view/59255</ext-link> [Accessed 12 October 2021]</mixed-citation></ref></ref-list></tp:taxon-treatment>
