# Supplementary material for: ﻿Systematic revision of the ant subfamily Leptanillinae (Hymenoptera, Formicidae)
Source: Zookeys. 2024 Jan 16;1189:83–184. doi: 10.3897/zookeys.1189.107506 (PMC10838183; doi:10.3897/zookeys.1189.107506)
Supplement: XML Treatment for Leptanillini [file zookeys.1189.107506-treatment9.xml]

<!DOCTYPE tp:taxon-treatment
  PUBLIC "-//TaxonX//DTD Taxonomic Treatment Publishing DTD v0 20100105//EN" "tax-treatment-NSO.dtd">
<tp:taxon-treatment xmlns:tp="http://www.plazi.org/taxpub"><tp:treatment-meta><kwd-group><label>Taxon classification</label><kwd>
              <named-content content-type="kingdom">Animalia</named-content>
            </kwd><kwd>
              <named-content content-type="order">Hymenoptera</named-content>
            </kwd><kwd>
              <named-content content-type="family">Formicidae</named-content>
            </kwd></kwd-group><mixed-citation publication-type="journal"><person-group><name><surname>Griebenow</surname><given-names>Zachary</given-names></name></person-group><article-title>﻿Systematic revision of the ant subfamily <tp:taxon-name><tp:taxon-name-part taxon-name-part-type="subfamily">Leptanillinae</tp:taxon-name-part></tp:taxon-name> (<tp:taxon-name><tp:taxon-name-part taxon-name-part-type="order">Hymenoptera</tp:taxon-name-part></tp:taxon-name>, <tp:taxon-name><tp:taxon-name-part taxon-name-part-type="family">Formicidae</tp:taxon-name-part></tp:taxon-name>)</article-title><source>Zookeys</source><day>16</day><month>01</month><year>2024</year><volume>1189</volume><fpage>83</fpage><lpage>184</lpage><pub-id pub-id-type="doi">10.3897/zookeys.1189.107506</pub-id></mixed-citation></tp:treatment-meta><tp:nomenclature><label>﻿</label><tp:taxon-name>
            <object-id xmlns:xlink="http://www.w3.org/1999/xlink" content-type="arpha" xlink:type="simple">23DF9092-0123-5976-9ECD-110567BE18D0</object-id>
            <tp:taxon-name-part taxon-name-part-type="tribe">Leptanillini</tp:taxon-name-part>
          </tp:taxon-name><tp:taxon-authority>Emery, 1910</tp:taxon-authority><tp:nomenclature-citation-list><tp:nomenclature-citation><tp:taxon-name>
                <tp:taxon-name-part taxon-name-part-type="genus" reg="Leptanilla">Leptanilla</tp:taxon-name-part>
              </tp:taxon-name><comment>Emery, 1870.</comment></tp:nomenclature-citation><tp:nomenclature-citation><tp:taxon-name>
                <tp:taxon-name-part taxon-name-part-type="genus" reg="Protanilla">Protanilla</tp:taxon-name-part>
              </tp:taxon-name><comment>Taylor in Bolton, 1990b.</comment></tp:nomenclature-citation></tp:nomenclature-citation-list></tp:nomenclature><tp:treatment-sec sec-type="Worker diagnosis" id="SECID0EB5BI"><title>Worker diagnosis.</title><list list-type="order"><list-item><p>Medial mandibular surface with or without peg-like chaetae.
</p></list-item><list-item><p>Mandible with 0–4 teeth along medial margin.
</p></list-item><list-item><p>Labrum with (Fig. <xref ref-type="fig" rid="F21">21A, B</xref>) or without multiple ranks of peg- or pencil-like  chaetae.
</p></list-item><list-item><p>Maxillary palp 4-, 2-, or 1-merous.
</p></list-item><list-item><p>Labial palp 2- or 1-merous.
</p></list-item><list-item><p>Clypeus extending posteriorly between antennal toruli (Fig. <xref ref-type="fig" rid="F22">22A</xref>) or not (Fig. <xref ref-type="fig" rid="F22">22B</xref>).
</p></list-item><list-item><p>Posteromedian epistomal sulcus clearly discernible (Fig. <xref ref-type="fig" rid="F22">22A</xref>) or not (Fig. <xref ref-type="fig" rid="F22">22B</xref>).
</p></list-item><list-item><p>Occiput not visible in full-face view.
</p></list-item><list-item><p>Meso-metapleural suture present or absent.
</p></list-item><list-item><p>Propodeal lobes absent.
</p></list-item><list-item><p>Subpetiolar process present or absent.
</p></list-item><list-item><p>Abdominal postsclerites II–III with tergosternal fusion.
</p></list-item><list-item><p>Abdominal segment III petiolate, narrower than posterad abdominal segments.
</p></list-item><list-item><p>Abdominal postsclerites IV subequal in length to, or greater in length than, abdominal postsclerites V–VI.
</p></list-item><list-item><p>Abdominal tergite VII enlarged, not dome-like.
</p></list-item></list></tp:treatment-sec><tp:treatment-sec sec-type="Gyne diagnosis" id="SECID0EN6BI"><title>Gyne diagnosis.</title><p>See respective gyne-based diagnoses for <italic><tp:taxon-name><tp:taxon-name-part taxon-name-part-type="genus" reg="Protanilla">Protanilla</tp:taxon-name-part></tp:taxon-name></italic> and <italic><tp:taxon-name><tp:taxon-name-part taxon-name-part-type="genus" reg="Leptanilla">Leptanilla</tp:taxon-name-part></tp:taxon-name></italic> below.</p></tp:treatment-sec><tp:treatment-sec sec-type="Male diagnosis" id="SECID0EBACI"><title>Male diagnosis.</title><p>As for the <tp:taxon-name><tp:taxon-name-part taxon-name-part-type="subfamily">Leptanillinae</tp:taxon-name-part></tp:taxon-name>, but Rs+M and <italic>1m-cu</italic> absent. Abdominal segment II with complete tergosternal fusion. Lateropenite present or absent; if present, then not articulated to parossiculus and never malleate.</p><fig id="F21" position="float" orientation="portrait"><object-id xmlns:xlink="http://www.w3.org/1999/xlink" content-type="doi" xlink:type="simple">10.3897/zookeys.1189.107506.figure21</object-id><object-id xmlns:xlink="http://www.w3.org/1999/xlink" content-type="arpha" xlink:type="simple">8C61EA6F-72AD-5E92-86A7-673CB98597D1</object-id><label>Figure 21.</label><caption><p>Labral chaetae in <italic><tp:taxon-name><tp:taxon-name-part taxon-name-part-type="genus" reg="Protanilla">Protanilla</tp:taxon-name-part></tp:taxon-name></italic>, diagrammatic anterior view <bold>A</bold><italic><tp:taxon-name><tp:taxon-name-part taxon-name-part-type="genus" reg="Protanilla">Protanilla</tp:taxon-name-part></tp:taxon-name></italic> id01, gyne <bold>B</bold><italic><tp:taxon-name><tp:taxon-name-part taxon-name-part-type="genus" reg="Protanilla">Protanilla</tp:taxon-name-part><tp:taxon-name-part taxon-name-part-type="species" reg="wallacei">wallacei</tp:taxon-name-part></tp:taxon-name></italic> (<ext-link xmlns:xlink="http://www.w3.org/1999/xlink" xlink:href="http://www.antweb.org/specimen/CASENT0842699" ext-link-type="uri" xlink:type="simple">CASENT0842699</ext-link>), worker.</p></caption><graphic xmlns:xlink="http://www.w3.org/1999/xlink" xlink:href="zookeys-1189-083_article-107506__-g021.jpg" position="float" orientation="portrait" xlink:type="simple" id="oo_968321.jpg"><uri content-type="original_file" xlink:type="simple">https://binary.pensoft.net/fig/968321</uri></graphic></fig><fig id="F22" position="float" orientation="portrait"><object-id xmlns:xlink="http://www.w3.org/1999/xlink" content-type="doi" xlink:type="simple">10.3897/zookeys.1189.107506.figure22</object-id><object-id xmlns:xlink="http://www.w3.org/1999/xlink" content-type="arpha" xlink:type="simple">7A398BE2-0A2C-5D84-80D9-63A53F24DEE7</object-id><label>Figure 22.</label><caption><p>Condition of the worker frontoclypeal margin in <italic><tp:taxon-name><tp:taxon-name-part taxon-name-part-type="genus" reg="Protanilla">Protanilla</tp:taxon-name-part></tp:taxon-name></italic> (<bold>A</bold>) and <italic><tp:taxon-name><tp:taxon-name-part taxon-name-part-type="genus" reg="Leptanilla">Leptanilla</tp:taxon-name-part></tp:taxon-name></italic> (<bold>B</bold>) <bold>A</bold><italic><tp:taxon-name><tp:taxon-name-part taxon-name-part-type="genus" reg="Protanilla">Protanilla</tp:taxon-name-part><tp:taxon-name-part taxon-name-part-type="species" reg="beijingensis">beijingensis</tp:taxon-name-part></tp:taxon-name></italic> (<ext-link xmlns:xlink="http://www.w3.org/1999/xlink" xlink:href="http://www.antweb.org/specimen/CASENT0842639" ext-link-type="uri" xlink:type="simple">CASENT0842639</ext-link>) <bold>B</bold><italic><tp:taxon-name><tp:taxon-name-part taxon-name-part-type="genus" reg="Leptanilla">Leptanilla</tp:taxon-name-part><tp:taxon-name-part taxon-name-part-type="species" reg="laventa">laventa</tp:taxon-name-part></tp:taxon-name></italic> (<ext-link xmlns:xlink="http://www.w3.org/1999/xlink" xlink:href="http://www.antweb.org/specimen/CASENT0842746" ext-link-type="uri" xlink:type="simple">CASENT0842746</ext-link>). Scale bars: 0.5 mm (<bold>A</bold>); 0.1 mm (<bold>B</bold>).</p></caption><graphic xmlns:xlink="http://www.w3.org/1999/xlink" xlink:href="zookeys-1189-083_article-107506__-g022.jpg" position="float" orientation="portrait" xlink:type="simple" id="oo_968322.jpg"><uri content-type="original_file" xlink:type="simple">https://binary.pensoft.net/fig/968322</uri></graphic></fig></tp:treatment-sec><tp:treatment-sec sec-type="Larval diagnosis" id="SECID0EEECI"><title>Larval diagnosis.</title><p>See respective larval diagnoses for <italic><tp:taxon-name><tp:taxon-name-part taxon-name-part-type="genus" reg="Protanilla">Protanilla</tp:taxon-name-part></tp:taxon-name></italic> and <italic><tp:taxon-name><tp:taxon-name-part taxon-name-part-type="genus" reg="Leptanilla">Leptanilla</tp:taxon-name-part></tp:taxon-name></italic> below.</p></tp:treatment-sec></tp:taxon-treatment>
