# Supplementary material for: ﻿Systematic revision of the ant subfamily Leptanillinae (Hymenoptera, Formicidae)
Source: Zookeys. 2024 Jan 16;1189:83–184. doi: 10.3897/zookeys.1189.107506 (PMC10838183; doi:10.3897/zookeys.1189.107506)
Supplement: XML Treatment for Protanilla [file zookeys.1189.107506-treatment10.xml]

<!DOCTYPE tp:taxon-treatment
  PUBLIC "-//TaxonX//DTD Taxonomic Treatment Publishing DTD v0 20100105//EN" "tax-treatment-NSO.dtd">
<tp:taxon-treatment xmlns:tp="http://www.plazi.org/taxpub"><tp:treatment-meta><kwd-group><label>Taxon classification</label><kwd>
              <named-content content-type="kingdom">Animalia</named-content>
            </kwd><kwd>
              <named-content content-type="order">Hymenoptera</named-content>
            </kwd><kwd>
              <named-content content-type="family">Formicidae</named-content>
            </kwd></kwd-group><mixed-citation publication-type="journal"><person-group><name><surname>Griebenow</surname><given-names>Zachary</given-names></name></person-group><article-title>﻿Systematic revision of the ant subfamily <tp:taxon-name><tp:taxon-name-part taxon-name-part-type="subfamily">Leptanillinae</tp:taxon-name-part></tp:taxon-name> (<tp:taxon-name><tp:taxon-name-part taxon-name-part-type="order">Hymenoptera</tp:taxon-name-part></tp:taxon-name>, <tp:taxon-name><tp:taxon-name-part taxon-name-part-type="family">Formicidae</tp:taxon-name-part></tp:taxon-name>)</article-title><source>Zookeys</source><day>16</day><month>01</month><year>2024</year><volume>1189</volume><fpage>83</fpage><lpage>184</lpage><pub-id pub-id-type="doi">10.3897/zookeys.1189.107506</pub-id></mixed-citation></tp:treatment-meta><tp:nomenclature><label>﻿</label><tp:taxon-name>
            <object-id xmlns:xlink="http://www.w3.org/1999/xlink" content-type="arpha" xlink:type="simple">393EA02E-F63D-5D71-9C5D-643026380A48</object-id>
            <tp:taxon-name-part taxon-name-part-type="genus" reg="Protanilla">Protanilla</tp:taxon-name-part>
          </tp:taxon-name><tp:taxon-authority>Taylor in Bolton, 1990b</tp:taxon-authority><xref ref-type="fig" rid="F23">Fig. 23</xref><tp:nomenclature-citation-list><tp:nomenclature-citation><tp:taxon-name>
                <tp:taxon-name-part taxon-name-part-type="genus" reg="Protanilla">Protanilla</tp:taxon-name-part>
              </tp:taxon-name><comment>Taylor in Bolton, 1990b: 279. Type species: <tp:taxon-name><tp:taxon-name-part taxon-name-part-type="genus" reg="Protanilla">Protanilla</tp:taxon-name-part><tp:taxon-name-part taxon-name-part-type="species" reg="rafflesi">rafflesi</tp:taxon-name-part></tp:taxon-name> Taylor in Bolton, 1990b, by monotypy.</comment></tp:nomenclature-citation><tp:nomenclature-citation><tp:taxon-name>
                <tp:taxon-name-part taxon-name-part-type="genus" reg="Anomalomyrma">Anomalomyrma</tp:taxon-name-part>
              </tp:taxon-name><comment>Taylor in Bolton, 1990b: 278. Type species: <tp:taxon-name><tp:taxon-name-part taxon-name-part-type="genus" reg="Protanilla">Protanilla</tp:taxon-name-part><tp:taxon-name-part taxon-name-part-type="species" reg="taylori">taylori</tp:taxon-name-part></tp:taxon-name> (Taylor in Bolton, 1990b), comb. nov., by monotypy. Syn. nov.</comment></tp:nomenclature-citation><tp:nomenclature-citation><tp:taxon-name>
                <tp:taxon-name-part taxon-name-part-type="genus" reg="Furcotanilla">Furcotanilla</tp:taxon-name-part>
              </tp:taxon-name><comment>Xu, 2012: 481. Type species: <tp:taxon-name><tp:taxon-name-part taxon-name-part-type="genus" reg="Protanilla">Protanilla</tp:taxon-name-part><tp:taxon-name-part taxon-name-part-type="species" reg="furcomandibula">furcomandibula</tp:taxon-name-part></tp:taxon-name> Xu &amp; Zhang, 2002, by original designation. Synonymy by <xref ref-type="bibr" rid="B51">Hsu et al. (2017)</xref>. Holotype of <tp:taxon-name><tp:taxon-name-part taxon-name-part-type="genus" reg="Protanilla">P.</tp:taxon-name-part><tp:taxon-name-part taxon-name-part-type="species" reg="furcomandibula">furcomandibula</tp:taxon-name-part></tp:taxon-name> not examined.</comment></tp:nomenclature-citation></tp:nomenclature-citation-list></tp:nomenclature><tp:treatment-sec><!--Section generated to contain objects referenced in tp:taxon-treatment.--><fig id="F23" position="float" orientation="portrait"><object-id xmlns:xlink="http://www.w3.org/1999/xlink" content-type="doi" xlink:type="simple">10.3897/zookeys.1189.107506.figure23</object-id><object-id xmlns:xlink="http://www.w3.org/1999/xlink" content-type="arpha" xlink:type="simple">EEEAEC7B-533D-53CA-93CC-F8DCD821D3C9</object-id><label>Figure 23.</label><caption><p>Geographical range of <italic><tp:taxon-name><tp:taxon-name-part taxon-name-part-type="genus" reg="Protanilla">Protanilla</tp:taxon-name-part></tp:taxon-name></italic>. Locality information derived from AntWeb and available literature, visualized with SimpleMappr. Yellow = <italic><tp:taxon-name><tp:taxon-name-part taxon-name-part-type="genus" reg="Protanilla">Protanilla</tp:taxon-name-part><tp:taxon-name-part taxon-name-part-type="species" reg="rafflesi">rafflesi</tp:taxon-name-part></tp:taxon-name></italic> species group; blue = <italic><tp:taxon-name><tp:taxon-name-part taxon-name-part-type="genus" reg="Protanilla">Protanilla</tp:taxon-name-part><tp:taxon-name-part taxon-name-part-type="species" reg="bicolor">bicolor</tp:taxon-name-part></tp:taxon-name></italic> species group; purple = <italic><tp:taxon-name><tp:taxon-name-part taxon-name-part-type="genus" reg="Protanilla">Protanilla</tp:taxon-name-part><tp:taxon-name-part taxon-name-part-type="species" reg="taylori">taylori</tp:taxon-name-part></tp:taxon-name></italic> species group; red = <italic><tp:taxon-name><tp:taxon-name-part taxon-name-part-type="genus" reg="Protanilla">Protanilla</tp:taxon-name-part></tp:taxon-name></italic> zhg-th02; black = <italic><tp:taxon-name><tp:taxon-name-part taxon-name-part-type="genus" reg="Protanilla">Protanilla</tp:taxon-name-part><tp:taxon-name-part taxon-name-part-type="species" reg="izanagi">izanagi</tp:taxon-name-part></tp:taxon-name></italic>.</p></caption><graphic xmlns:xlink="http://www.w3.org/1999/xlink" xlink:href="zookeys-1189-083_article-107506__-g023.jpg" position="float" orientation="portrait" xlink:type="simple" id="oo_968323.jpg"><uri content-type="original_file" xlink:type="simple">https://binary.pensoft.net/fig/968323</uri></graphic></fig></tp:treatment-sec><ref-list><ref id="B51"><mixed-citation xmlns:xlink="http://www.w3.org/1999/xlink" xlink:type="simple"><person-group><name name-style="western"><surname>Hsu</surname><given-names>P-W</given-names></name><name name-style="western"><surname>Hsu</surname><given-names>F-C</given-names></name><name name-style="western"><surname>Hsiao</surname><given-names>Y</given-names></name><name name-style="western"><surname>Lin</surname><given-names>C-C</given-names></name></person-group> (<year>2017</year>) <article-title>Taxonomic notes on the genus <italic><tp:taxon-name><tp:taxon-name-part taxon-name-part-type="genus">Protanilla</tp:taxon-name-part></tp:taxon-name></italic> (<tp:taxon-name><tp:taxon-name-part taxon-name-part-type="order">Hymenoptera</tp:taxon-name-part></tp:taxon-name>: <tp:taxon-name><tp:taxon-name-part taxon-name-part-type="family">Formicidae</tp:taxon-name-part></tp:taxon-name>: <tp:taxon-name><tp:taxon-name-part taxon-name-part-type="subfamily">Leptanillinae</tp:taxon-name-part></tp:taxon-name>) from Taiwan.</article-title><source>Zootaxa</source><volume>4268</volume>(<issue>1</issue>): <fpage>117</fpage>–<lpage>130</lpage>. <ext-link xlink:href="10.11646/zootaxa.4268.1.7" ext-link-type="doi" xlink:type="simple">https://doi.org/10.11646/zootaxa.4268.1.7</ext-link></mixed-citation></ref></ref-list></tp:taxon-treatment>
