# Supplementary material for: ﻿Systematic revision of the ant subfamily Leptanillinae (Hymenoptera, Formicidae)
Source: Zookeys. 2024 Jan 16;1189:83–184. doi: 10.3897/zookeys.1189.107506 (PMC10838183; doi:10.3897/zookeys.1189.107506)
Supplement: XML Treatment for Leptanilla [file zookeys.1189.107506-treatment11.xml]

<!DOCTYPE tp:taxon-treatment
  PUBLIC "-//TaxonX//DTD Taxonomic Treatment Publishing DTD v0 20100105//EN" "tax-treatment-NSO.dtd">
<tp:taxon-treatment xmlns:tp="http://www.plazi.org/taxpub"><tp:treatment-meta><kwd-group><label>Taxon classification</label><kwd>
              <named-content content-type="kingdom">Animalia</named-content>
            </kwd><kwd>
              <named-content content-type="order">Hymenoptera</named-content>
            </kwd><kwd>
              <named-content content-type="family">Formicidae</named-content>
            </kwd></kwd-group><mixed-citation publication-type="journal"><person-group><name><surname>Griebenow</surname><given-names>Zachary</given-names></name></person-group><article-title>﻿Systematic revision of the ant subfamily <tp:taxon-name><tp:taxon-name-part taxon-name-part-type="subfamily">Leptanillinae</tp:taxon-name-part></tp:taxon-name> (<tp:taxon-name><tp:taxon-name-part taxon-name-part-type="order">Hymenoptera</tp:taxon-name-part></tp:taxon-name>, <tp:taxon-name><tp:taxon-name-part taxon-name-part-type="family">Formicidae</tp:taxon-name-part></tp:taxon-name>)</article-title><source>Zookeys</source><day>16</day><month>01</month><year>2024</year><volume>1189</volume><fpage>83</fpage><lpage>184</lpage><pub-id pub-id-type="doi">10.3897/zookeys.1189.107506</pub-id></mixed-citation></tp:treatment-meta><tp:nomenclature><label>﻿</label><tp:taxon-name>
            <object-id xmlns:xlink="http://www.w3.org/1999/xlink" content-type="arpha" xlink:type="simple">30B57B9D-F50F-5050-B2D8-349B4CD011EF</object-id>
            <tp:taxon-name-part taxon-name-part-type="genus" reg="Leptanilla">Leptanilla</tp:taxon-name-part>
          </tp:taxon-name><tp:taxon-authority>Emery, 1870</tp:taxon-authority><tp:nomenclature-citation-list><tp:nomenclature-citation><tp:taxon-name>
                <tp:taxon-name-part taxon-name-part-type="genus" reg="Leptanilla">Leptanilla</tp:taxon-name-part>
              </tp:taxon-name><comment>Emery, 1870: 196. Type species: <tp:taxon-name><tp:taxon-name-part taxon-name-part-type="genus" reg="Leptanilla">Leptanilla</tp:taxon-name-part><tp:taxon-name-part taxon-name-part-type="species" reg="revelierii">revelierii</tp:taxon-name-part></tp:taxon-name> Emery, 1870, by monotypy.</comment></tp:nomenclature-citation><tp:nomenclature-citation><tp:taxon-name>
                <tp:taxon-name-part taxon-name-part-type="genus" reg="Scyphodon">Scyphodon</tp:taxon-name-part>
              </tp:taxon-name><comment>Brues, 1925: 93. Type species: <tp:taxon-name><tp:taxon-name-part taxon-name-part-type="genus" reg="Leptanilla">Leptanilla</tp:taxon-name-part><tp:taxon-name-part taxon-name-part-type="species" reg="anomala">anomala</tp:taxon-name-part></tp:taxon-name> (Brues, 1925), comb. nov., by monotypy. Holotype of <tp:taxon-name><tp:taxon-name-part taxon-name-part-type="genus" reg="Leptanilla">L.</tp:taxon-name-part><tp:taxon-name-part taxon-name-part-type="species" reg="anomala">anomala</tp:taxon-name-part></tp:taxon-name> examined; deposited at <named-content xmlns:xlink="http://www.w3.org/1999/xlink" content-type="dwc:institutional_code" xlink:title="Muséum d’Histoire Naturelle, Geneva, Switzerland" xlink:href="http://grbio.org/institution/museum-dhistoire-naturelle-6" xlink:type="simple">MHNG</named-content>. Syn. nov.</comment></tp:nomenclature-citation><tp:nomenclature-citation><tp:taxon-name>
                <tp:taxon-name-part taxon-name-part-type="genus" reg="Phaulomyrma">Phaulomyrma</tp:taxon-name-part>
              </tp:taxon-name><comment>Wheeler &amp; Wheeler, 1930: 193. Type species: <tp:taxon-name><tp:taxon-name-part taxon-name-part-type="genus" reg="Leptanilla">Leptanilla</tp:taxon-name-part><tp:taxon-name-part taxon-name-part-type="species" reg="javana">javana</tp:taxon-name-part></tp:taxon-name> (Wheeler &amp; Wheeler, 1930), by original designation. Holotype of <tp:taxon-name><tp:taxon-name-part taxon-name-part-type="genus" reg="Leptanilla">L.</tp:taxon-name-part><tp:taxon-name-part taxon-name-part-type="species" reg="javana">javana</tp:taxon-name-part></tp:taxon-name> examined; deposited at <named-content xmlns:xlink="http://www.w3.org/1999/xlink" content-type="dwc:institutional_code" xlink:title="Museum of Comparative Zoology, Cambridge, USA" xlink:href="http://grbio.org/institution/museum-comparative-zoology" xlink:type="simple">MCZC</named-content>. Synonymy by <xref ref-type="bibr" rid="B44">Griebenow (2021)</xref>.</comment></tp:nomenclature-citation><tp:nomenclature-citation><tp:taxon-name>
                <tp:taxon-name-part taxon-name-part-type="genus" reg="Leptomesites">Leptomesites</tp:taxon-name-part>
              </tp:taxon-name><comment>Kutter, 1948: 286. Type species: <tp:taxon-name><tp:taxon-name-part taxon-name-part-type="genus" reg="Leptanilla">Leptanilla</tp:taxon-name-part><tp:taxon-name-part taxon-name-part-type="species" reg="escheri">escheri</tp:taxon-name-part></tp:taxon-name> (Kutter, 1948), by monotypy. Holotype of <tp:taxon-name><tp:taxon-name-part taxon-name-part-type="genus" reg="Leptanilla">L.</tp:taxon-name-part><tp:taxon-name-part taxon-name-part-type="species" reg="escheri">escheri</tp:taxon-name-part></tp:taxon-name> examined; deposited at <named-content xmlns:xlink="http://www.w3.org/1999/xlink" content-type="dwc:institutional_code" xlink:title="Museé Zoologique, Lausanne, Switzerland" xlink:href="http://grbio.org/institution/musee-zoologique" xlink:type="simple">MZLS</named-content>. Synonymy by <xref ref-type="bibr" rid="B4">Baroni Urbani (1977)</xref>.</comment></tp:nomenclature-citation><tp:nomenclature-citation><tp:taxon-name>
                <tp:taxon-name-part taxon-name-part-type="genus" reg="Noonilla">Noonilla</tp:taxon-name-part>
              </tp:taxon-name><comment>Petersen, 1968: 582. Type species: <tp:taxon-name><tp:taxon-name-part taxon-name-part-type="genus" reg="Leptanilla">Leptanilla</tp:taxon-name-part><tp:taxon-name-part taxon-name-part-type="species" reg="copiosa">copiosa</tp:taxon-name-part></tp:taxon-name> (Petersen, 1968), by monotypy. Holotype of <tp:taxon-name><tp:taxon-name-part taxon-name-part-type="genus" reg="Leptanilla">L.</tp:taxon-name-part><tp:taxon-name-part taxon-name-part-type="species" reg="copiosa">copiosa</tp:taxon-name-part></tp:taxon-name> not examined; deposited at NHMD. Syn. nov.</comment></tp:nomenclature-citation><tp:nomenclature-citation><tp:taxon-name>
                <tp:taxon-name-part taxon-name-part-type="genus" reg="Yavnella">Yavnella</tp:taxon-name-part>
              </tp:taxon-name><comment>Kugler, 1987 (“1986”): 52. Type species: <tp:taxon-name><tp:taxon-name-part taxon-name-part-type="genus" reg="Leptanilla">Leptanilla</tp:taxon-name-part><tp:taxon-name-part taxon-name-part-type="species" reg="argamani">argamani</tp:taxon-name-part></tp:taxon-name> (Kugler, 1987 (“1986”)), by original designation. Holotype of <tp:taxon-name><tp:taxon-name-part taxon-name-part-type="genus" reg="Leptanilla">L.</tp:taxon-name-part><tp:taxon-name-part taxon-name-part-type="species" reg="argamani">argamani</tp:taxon-name-part></tp:taxon-name> not examined; deposited at <named-content xmlns:xlink="http://www.w3.org/1999/xlink" content-type="dwc:institutional_code" xlink:title="Tel Aviv University, Tel Aviv, Israel" xlink:href="http://grbio.org/institution/tel-aviv-university" xlink:type="simple">TAU</named-content>. Syn. nov.</comment></tp:nomenclature-citation></tp:nomenclature-citation-list></tp:nomenclature><ref-list><ref id="B44"><mixed-citation xmlns:xlink="http://www.w3.org/1999/xlink" xlink:type="simple"><person-group><name name-style="western"><surname>Griebenow</surname><given-names>ZH</given-names></name></person-group> (<year>2021</year>) <article-title>Synonymisation of the male-based ant genus <italic><tp:taxon-name><tp:taxon-name-part taxon-name-part-type="genus">Phaulomyrma</tp:taxon-name-part></tp:taxon-name></italic> (<tp:taxon-name><tp:taxon-name-part taxon-name-part-type="order">Hymenoptera</tp:taxon-name-part></tp:taxon-name>: <tp:taxon-name><tp:taxon-name-part taxon-name-part-type="family">Formicidae</tp:taxon-name-part></tp:taxon-name>) with <tp:taxon-name><tp:taxon-name-part taxon-name-part-type="genus">Leptanilla</tp:taxon-name-part></tp:taxon-name> based upon Bayesian total-evidence phylogenetic inference.</article-title><source>Invertebrate Systematics</source><volume>35</volume>(<issue>6</issue>): <fpage>603</fpage>–<lpage>636</lpage>. <ext-link xlink:href="10.1071/IS20059" ext-link-type="doi" xlink:type="simple">https://doi.org/10.1071/IS20059</ext-link></mixed-citation></ref><ref id="B4"><mixed-citation xmlns:xlink="http://www.w3.org/1999/xlink" xlink:type="simple"><person-group><name name-style="western"><surname>Baroni Urbani</surname><given-names>C</given-names></name></person-group> (<year>1977</year>) <article-title>Materiali per una revisione della sottofamiglia <tp:taxon-name><tp:taxon-name-part taxon-name-part-type="subfamily">Leptanillinae</tp:taxon-name-part></tp:taxon-name> Emery (<tp:taxon-name><tp:taxon-name-part taxon-name-part-type="order">Hymenoptera</tp:taxon-name-part></tp:taxon-name>: <tp:taxon-name><tp:taxon-name-part taxon-name-part-type="family">Formicidae</tp:taxon-name-part></tp:taxon-name>).</article-title><source>Entomologica Basiliensia</source><volume>2</volume>: <fpage>427</fpage>–<lpage>488</lpage>.</mixed-citation></ref></ref-list></tp:taxon-treatment>
