# Supplementary material for: ﻿Systematic revision of the ant subfamily Leptanillinae (Hymenoptera, Formicidae)
Source: Zookeys. 2024 Jan 16;1189:83–184. doi: 10.3897/zookeys.1189.107506 (PMC10838183; doi:10.3897/zookeys.1189.107506)
Supplement: Supplementary material 1 — Relevant collection data for specimens included in this study, if not previously reported in Griebenow (2020, 2021) or Griebenow et al. (2022) [file zookeys-1189-083_article-107506__-s001.xlsx]

## Sheet: Sheet1
Taxon name	Specimen identifier	Caste/Sex	Collection origin	Collector	Date collected	Deposition
Leptanilla acherontia	CASENT0842721	☿	Kenya: Kakamega	Okeka, W.	2002-11-06	UCDC
Leptanilla anomala	CASENT0106168	♂	Indonesia: Kalimantan Barat	Darling, C. D. et al.	1991/6-8/15	UCDC
Leptanilla astylina	ZMUC00240037	♂	Philippines: Palawan	Noona Dan expedition	1961-09-24	ZMUC
Leptanilla cf. GR03	CASENT0842691	♂	Turkey: Muğla	Pala, H. E.	2016-05-31	UCDC
Leptanilla cf. zaballosi	CASENT0842634	♂	Spain: Madrid	Duran, J. M. G.	2013/07-2013/09	JMGDC
Leptanilla cf. zaballosi	CASENT0842642	♂	Spain: Madrid	Duran, J. M. G.	2013/07-2013/09	JMGDC
Leptanilla cf. zaballosi	CASENT0842646	♂	Spain: Madrid	Duran, J. M. G.	2014-08-01	JMGDC
Leptanilla charonea	CASENT0842631	♂	Spain: Madrid	Duran, J. M. G.	2013-09-10	JMGDC
Leptanilla charonea	CASENT0842632	♂	Spain: Madrid	Duran, J. M. G.	2013-08-13	JMGDC
Leptanilla charonea	CASENT0842636	♂	Spain: Madrid	Duran, J. M. G.	2013/07-2013/09	JMGDC
Leptanilla charonea	CASENT0842637	♂	Spain: Madrid	Duran, J. M. G.	2013/07-2013/09	JMGDC
Leptanilla charonea	CASENT0842644	♂	Spain: Madrid	Duran, J. M. G.	2013/07-2013/09	JMGDC
Leptanilla charonea	CASENT0842649	♂	Spain: Madrid	Duran, J. M. G.	2013/07-2013/09	JMGDC
Leptanilla charonea	CASENT0842650	♂	Spain: Madrid	Duran, J. M. G.	2013/07-2013/09	JMGDC
Leptanilla charonea	CASENT0842651	♂	Spain: Madrid	Duran, J. M. G.	2013-07-23	JMGDC
Leptanilla charonea	CASENT0842834	♂	Spain: Madrid	Duran, J. M. G.	2013/07-2013/09	JMGDC
Leptanilla charonea	CASENT0842835	♂	Spain: Madrid	Duran, J. M. G.	2013/07-2013/09	JMGDC
Leptanilla ci01	CASENT0102373	♂	Ivory Coast	Grebaut-Séchan, B.	1977-01-01	NHMUK
Leptanilla GR01	CASENT0106346	♂	Turkey: Muğla	Pala, H. E.	2016-05-31	UCDC
Leptanilla GR02	CASENT0106062	♂	Greece: Rhodes	M. Ohl; C. Lüter	2003/08/07-09	UCDC
Leptanilla GR02	CASENT0106064	♂	Greece: Rhodes	M. Ohl; C. Lüter	2003/08/07-09	UCDC
Leptanilla GR02	CASENT0106065	♂	Greece: Rhodes	M. Ohl; C. Lüter	2003/08/07-09	UCDC
Leptanilla GR02	CASENT0106066	♂	Greece: Rhodes	M. Ohl; C. Lüter	2003/08/07-09	UCDC
Leptanilla GR02	CASENT0106067	♂	Greece: Rhodes	M. Ohl; C. Lüter	2003/08/07-09	UCDC
Leptanilla GR02	CASENT0106068	♂	Greece: Rhodes	M. Ohl; C. Lüter	2003/08/07-09	UCDC
Leptanilla GR02	CASENT0106348	♂	Turkey: Muğla	Pala, H. E.	2016-05-31	UCDC
Leptanilla GR03	CASENT0006814	♂	Greece: Rhodes	M. Ohl; C. Lüter	2003/08/07-09	UCDC
Leptanilla GR03	CASENT0106059	♂	Greece: Rhodes	M. Ohl; C. Lüter	2003/08/07-09	UCDC
Leptanilla GR03	CASENT0106063	♂	Greece: Rhodes	M. Ohl; C. Lüter	2003/08/07-09	UCDC
Leptanilla GR03	CASENT0106349	♂	Turkey: Muğla	Pala, H. E.	2016-05-31	UCDC
Leptanilla GR03	CASENT0106350	♂	Turkey: Muğla	Pala, H. E.	2016-05-31	UCDC
Leptanilla GR03	CASENT0106351	♂	Turkey: Muğla	Pala, H. E.	2016-05-31	UCDC
Leptanilla GR03	CASENT0106352	♂	Turkey: Muğla	Pala, H. E.	2016-05-31	UCDC
Leptanilla havilandi	CASENT0010809	☿	Malaysia: Sabah	Burckhardt & Löbl	1987-04-24	UCDC
Leptanilla nr. indica	CASENT0106366	♂	Sri Lanka: Central	Wasbauer, J.; Wasbauer, M.	1999/08/23-30	UCDC
Leptanilla nr. indica	CASENT0106376	♂	Sri Lanka: Central	Wasbauer, J.; Wasbauer, M.	1999/08/25-29	UCDC
Leptanilla nr. indica	CASENT0106377	♂	Sri Lanka: Central	Wasbauer, J.; Wasbauer, M.	1999/08/25-29	UCDC
Leptanilla nr. indica	CASENT0106378	♂	Sri Lanka: Central	Wasbauer, J.; Wasbauer, M.	1999/08/25-29	UCDC
Leptanilla nr. indica	CASENT0106379	♂	Sri Lanka: Central	Wasbauer, J.; Wasbauer, M.	1999/08/25-29	UCDC
Leptanilla nr. indica	CASENT0106380	♂	Sri Lanka: Central	Wasbauer, J.; Wasbauer, M.	1999/08/25-29	UCDC
Leptanilla nr. indica	CASENT0106381	♂	Sri Lanka: Central	Wasbauer, J.; Wasbauer, M.	1999/08/25-29	UCDC
Leptanilla palauensis	USNMENT00533045	♂	Palau: Ngaraard	Dybas, H. S.	1947-12-12	USNM
Leptanilla taiwanensis	CASENT0842695	☿	Taiwan: Hsinchu	Huang, D.-Y.	2012-05-22	NCUE
Leptanilla taiwanensis	CASENT0842811	☿	Taiwan: New Taipei	Hsu, F.-C.	2017-03-31	NCUE
Leptanilla thai	CASENT0842719	☿	Thailand: Trang	Wang, R.; Leong, D.; Cheung, R.	2018-12-30	HKUBM
Leptanilla vaucheri	MCZ:ENT:00020288	☿	Algeria: Skikda	N/A	N/A	MCZC
Leptanilla zhg-au03	CASENT0758868	♂	Australia: Queensland	Cardale, J. C. & Zborowski, P.	1992/08/22-23	ANIC
Leptanilla zhg-au04	CASENT0758865	♂	Australia: Western Australia	Naumann, I. D.	1988/06/16-20	ANIC
Leptanilla zhg-au05	CASENT0758866	♂	Australia: South Australia	Pullen, K. R.	1995/12/12-1996/01/25	ANIC
Leptanilla zhg-au06	CASENT0758873	♂	Australia: Christmas Island	Cardale, J. C.	1989-04-17	ANIC
Leptanilla zhg-es01	CASENT0842635	♂	Spain: Madrid	Duran, J. M. G.	2013/07-2013/09	JMGDC
Leptanilla zhg-es01	CASENT0842641		Spain: Madrid	Duran, J. M. G.	2013-02-20	JMGDC
Leptanilla zhg-es01	CASENT0842643	♂	Spain: Madrid	Duran, J. M. G.	2013/07-2013/09	JMGDC
Leptanilla zhg-es01	CASENT0842783	♂	Spain: Madrid	Duran, J. M. G.	2013/07-2013/09	JMGDC
Leptanilla zhg-id02	CASENT0106358	♂	Indonesia: Sulawesi Tenggara	ICGB Joint LIPI-UCDavis Entomology Survey Team	2011/11/25-28	UCDC
Leptanilla zhg-id02	CASENT0106359	♂	Indonesia: Sulawesi Tenggara	ICGB Joint LIPI-UCDavis Entomology Survey Team	2011/11/25-29	UCDC
Leptanilla zhg-ke01	CASENT0842722	♂	Kenya: Laikipia	Snelling, R. R.	1999/10/1-9	UCDC
Leptanilla zhg-ke02	CASENT0842723	♂	Kenya: Kakamega	Okeka, W.	2001/6/1-10	UCDC
Leptanilla zhg-mm02	CASENT0842825	♂	Burma: Taninthayi	Blaimer, B. B.	2015/27-30/05	UCDC
Leptanilla zhg-mm05	CASENT0842823	♂	Burma: Taninthayi	Blaimer, B. B.	2015/22-23/05	UCDC
Leptanilla zhg-mm06	CASENT0842658	♂	Burma: Taninthayi	Blaimer, B. B.	2015/24-25/05	UCDC
Leptanilla zhg-my03	CASENT0842544	♂	Malaysia: Sabah	Adebratt, S.	1989-03-20	MZLU
Leptanilla zhg-my03	CASENT0842545	♂	Malaysia: Sabah	Adebratt, S.	1988-05-01	MZLU
Leptanilla zhg-my04	CASENT0842546	♂	Malaysia: Sabah	Adebratt, S.	1988-05-03	MZLU
Leptanilla zhg-my04	CASENT0842547	♂	Malaysia: Sabah	Adebratt, S.	1988-05-04	MZLU
Leptanilla zhg-my04	CASENT0842548	♂	Malaysia: Sabah	Adebratt, S.	1988-05-03	MZLU
Leptanilla zhg-my04	CASENT0842549	♂	Malaysia: Sabah	Adebratt, S.	1988-05-03	MZLU
Leptanilla zhg-my04	CASENT0842550	♂	Malaysia: Sabah	Adebratt, S.	1988-05-03	MZLU
Leptanilla zhg-my04	CASENT0842551	♂	Malaysia: Sabah	Adebratt, S.	1988-05-03	MZLU
Leptanilla zhg-my04	CASENT0842552	♂	Malaysia: Sabah	Adebratt, S.	1988-05-04	MZLU
Leptanilla zhg-my04	CASENT0842554	♂	Malaysia: Sabah	Adebratt, S.	1988-05-13	MZLU
Leptanilla zhg-my04	CASENT0842555	♂	Malaysia: Sabah	Adebratt, S.	1988-05-11	MZLU
Leptanilla zhg-my04	CASENT0842556	♂	Malaysia: Sabah	Adebratt, S.	1989-03-17	MZLU
Leptanilla zhg-my04	CASENT0842557	♂	Malaysia: Sabah	Adebratt, S.	1988-05-13	MZLU
Leptanilla zhg-my04	CASENT0842558	♂	Malaysia: Sabah	Adebratt, S.	1988-05-03	MZLU
Leptanilla zhg-my04	CASENT0842559	♂	Malaysia: Sabah	Adebratt, S.	1987-12-03	MZLU
Leptanilla zhg-my04	CASENT0842560	♂	Malaysia: Sabah	Adebratt, S.	1988-04-25	MZLU
Leptanilla zhg-my04	CASENT0842561	♂	Malaysia: Sabah	Adebratt, S.	1989-03-14	MZLU
Leptanilla zhg-my04	CASENT0842562	♂	Malaysia: Sabah	Adebratt, S.	1988-05-03	MZLU
Leptanilla zhg-my04	CASENT0842563	♂	Malaysia: Sabah	Adebratt, S.	1989-03-14	MZLU
Leptanilla zhg-my04	CASENT0842564	♂	Malaysia: Sabah	Adebratt, S.	1988-05-13	MZLU
Leptanilla zhg-my04	CASENT0842565	♂	Malaysia: Sabah	Adebratt, S.	1988-05-03	MZLU
Leptanilla zhg-my04	CASENT0842566	♂	Malaysia: Sabah	Adebratt, S.	1989-03-14	MZLU
Leptanilla zhg-my05	CASENT0842567	♂	Malaysia: Sabah	Adebratt, S.	1988-05-03	MZLU
Leptanilla zhg-my05	CASENT0842569	♂	Malaysia: Sabah	Adebratt, S.	1989-03-10	MZLU
Leptanilla zhg-my05	CASENT0842570	♂	Malaysia: Sabah	Adebratt, S.	1988-05-11	MZLU
Leptanilla zhg-my05	CASENT0842571	♂	Malaysia: Sabah	Adebratt, S.	1988-05-11	MZLU
Leptanilla zhg-my05	CASENT0842572	♂	Malaysia: Sabah	Adebratt, S.	1988-05-03	MZLU
Leptanilla zhg-my05	CASENT0842573	♂	Malaysia: Sabah	Adebratt, S.	1988-05-03	MZLU
Leptanilla zhg-my08	CASENT0842684	♂	Malaysia: Sabah	Hauser, M.; Gaimari, S.; Gokusing, J.	2013/03/06-11	CSCA
Leptanilla zhg-my09	CASENT0842685	♂	Malaysia: Sabah	Hauser, M.; Gaimari, S.; Gokusing, J.	2013/03/07-12	CSCA
Leptanilla zhg-my10	CASENT0842574	♂	Malaysia: Sabah	Adebratt, S.	1988-04-28	MZLU
Leptanilla zhg-my10	CASENT0842575	♂	Malaysia: Sabah	Adebratt, S.	1988-05-04	MZLU
Leptanilla zhg-my10	CASENT0842576	♂	Malaysia: Sabah	Adebratt, S.	1989-03-08	MZLU
Leptanilla zhg-my10	CASENT0842577	♂	Malaysia: Sabah	Adebratt, S.	1988-05-04	MZLU
Leptanilla zhg-my10	CASENT0842578	♂	Malaysia: Sabah	Adebratt, S.	1988-05-03	MZLU
Leptanilla zhg-my10	CASENT0842579	♂	Malaysia: Sabah	Adebratt, S.	1988-05-06	MZLU
Leptanilla zhg-my10	CASENT0842580	♂	Malaysia: Sabah	Adebratt, S.	1988-04-25	MZLU
Leptanilla zhg-my10	CASENT0842581	♂	Malaysia: Sabah	Adebratt, S.	1989-03-31	MZLU
Leptanilla zhg-my10	CASENT0842582	♂	Malaysia: Sabah	Adebratt, S.	1988-05-01	MZLU
Leptanilla zhg-my10	CASENT0842583	♂	Malaysia: Sabah	Adebratt, S.	1988-05-13	MZLU
Leptanilla zhg-my10	CASENT0842584	♂	Malaysia: Sabah	Adebratt, S.	1988-04-26	MZLU
Leptanilla zhg-my10	CASENT0842586	♂	Malaysia: Sabah	Adebratt, S.	1988-05-03	MZLU
Leptanilla zhg-my10	CASENT0842587	♂	Malaysia: Sabah	Adebratt, S.	1989-03-20	MZLU
Leptanilla zhg-my10	CASENT0842588	♂	Malaysia: Sabah	Adebratt, S.	1988-05-03	MZLU
Leptanilla zhg-my10	CASENT0842589	♂	Malaysia: Sabah	Adebratt, S.	1988-04-28	MZLU
Leptanilla zhg-my10	CASENT0842607	♂	Malaysia: Sabah	Adebratt, S.	1989-03-02	MZLU
Leptanilla zhg-my11	CASENT0842590	♂	Malaysia: Sabah	Adebratt, S.	1988-05-11	MZLU
Leptanilla zhg-my11	CASENT0842591	♂	Malaysia: Sabah	Adebratt, S.	1988-05-11	MZLU
Leptanilla zhg-my11	CASENT0842592	♂	Malaysia: Sabah	Adebratt, S.	1988-04-28	MZLU
Leptanilla zhg-my11	CASENT0842593	♂	Malaysia: Sabah	Adebratt, S.	1988-04-28	MZLU
Leptanilla zhg-my11	CASENT0842594	♂	Malaysia: Sabah	Adebratt, S.	1988-04-28	MZLU
Leptanilla zhg-my11	CASENT0842595	♂	Malaysia: Sabah	Adebratt, S.	1988-05-11	MZLU
Leptanilla zhg-my11	CASENT0842596	♂	Malaysia: Sabah	Adebratt, S.	1988-04-28	MZLU
Leptanilla zhg-my11	CASENT0842597	♂	Malaysia: Sabah	Adebratt, S.	1988-04-28	MZLU
Leptanilla zhg-my11	CASENT0842598	♂	Malaysia: Sabah	Adebratt, S.	1988-04-28	MZLU
Leptanilla zhg-my11	CASENT0842600	♂	Malaysia: Sabah	Adebratt, S.	1988-05-06	MZLU
Leptanilla zhg-my11	CASENT0842601	♂	Malaysia: Sabah	Adebratt, S.	1988-04-28	MZLU
Leptanilla zhg-my14	CASENT0106371	♂	Malaysia: Sarawak	Heydon, S. L.; Fung, S.	1996/11/16-21	UCDC
Leptanilla zhg-my14	CASENT0106372	♂	Malaysia: Sarawak	Heydon, S. L.; Fung, S.	1996/11/08-15	UCDC
Leptanilla zhg-my16	CASENT0106364	♂	Malaysia: Selangor	Heydon, S. L.	1996/03/4-5	UCDC
Leptanilla zhg-na01	CASENT0106363	♂	Namibia: Omaheke	N/A	1996/11/25-28	UCDC
Leptanilla zhg-tr01	CASENT0106345	♂	Turkey: Muğla	Pala, H. E.	2016-05-31	UCDC
Protanilla id01	MCZ:ENT:00728282	♀	Indonesia: Kalimantan Barat	Darling, D. C.; Rosichon	1991/07/15-08/01	MCZC
Protanilla jongi	CASENT0842693	☿	Taiwan: Nantou	Hsu, P.-C.	2016-03-05	NCUE
Protanilla jongi	CASENT0842696	larvae	Taiwan: Nantou	Hsu, P.-C.	2016-03-05	NCUE
Protanilla lini	CASENT0842681	☿	Japan: Okinawa	Onoyama, K.	1975-03-29	PSWC
Protanilla lini	CASENT0842700	☿	Taiwan: New Taipei	Lin, C.-C.	1995-03-18	NCUE
Protanilla lini	CASENT0842702	☿	Taiwan: New Taipei	Lin, C.-C.	1995-03-18	NCUE
Protanilla lini	CASENT0842749	☿	Taiwan: Nantou	Hsu, P.-C.	2015-12-08	NCUE
Protanilla lini	CASENT0842755	☿	Japan: Okinawa	Abe, T.	1979-06-03	ANIC
Protanilla lini	CASENT0842756	☿	Japan: Okinawa	Abe, T.	1979-06-03	ANIC
Protanilla lini	CASENT0842757	☿	Japan: Okinawa	Abe, T.	1979-06-03	ANIC
Protanilla lini	CASENT0842758	☿	Japan: Kagoshima	Takamine, M.	1982-08-05	ANIC
Protanilla lini	CASENT0842759	☿	Japan: Kagoshima	Takamine, M.	1982-08-05	ANIC
Protanilla lini	CASENT0842760	☿	Japan: Kagoshima	Takamine, M.	1982-08-05	ANIC
Protanilla lini	CASENT0842761	☿	Japan: Okinawa	Onoyama, K.	1975-03-29	ANIC
Protanilla lini	CASENT0842762	☿	Japan: Okinawa	Onoyama, K.	1975-03-29	ANIC
Protanilla lini	CASENT0842763	☿	Japan: Okinawa	Onoyama, K.	1975-03-29	ANIC
Protanilla lini	CASENT0842764	☿	Japan: Okinawa	Onoyama, K.	1975-03-29	ANIC
Protanilla lini	CASENT0842765	☿	Japan: Okinawa	Onoyama, K.	1975-03-29	ANIC
Protanilla lini	OKENT0011097	♂	Japan: Okinawa	OKEON	2015/06/17-07/01	OIST
Protanilla lini	OKENT0018456	♂	Japan: Okinawa	OKEON	2016/07/01-15	OIST
Protanilla lini	OKENT0027514	♂	Japan: Okinawa	OKEON	2016/05/13-27	OIST
Protanilla lini	OKENT0028803	♂	Japan: Okinawa	OKEON	2016/05/26-2016/06/09	OIST
Protanilla lini	OKENT0035688	☿	Japan: Okinawa	OKEON	2017/11/08-22	OIST
Protanilla rafflesi	CASENT0842718	☿	Singapore	Wong, M. K. L.	2015-10-20	HKUBM
Protanilla wallacei	CASENT0634862	☿	Malaysia: Sabah	Longino, J. T.	2014-07-31	JTLC
Protanilla zhg-my01	CASENT0842689	♂	Malaysia: Sarawak	Darling, D. C.	2014/04/22-06/01	ROME
Protanilla zhg-my01	CASENT0842729	♂	Malaysia: Sarawak	Darling, D. C.	2012/09/03-10/07	ROME
Protanilla zhg-my01	CASENT0842730	♂	Malaysia: Sarawak	Darling, D. C.	2012/05/23-07/06	ROME
Protanilla zhg-my01	CASENT0842731	♂	Malaysia: Sarawak	Darling, D. C.	2012/05/23-07/06	ROME
Protanilla zhg-my01	CASENT0842732	♂	Malaysia: Sarawak	Darling, D. C.	2012/05/01-29	ROME
Protanilla zhg-my01	CASENT0842734	♂	Malaysia: Sarawak	Darling, D. C.	2012/05/01-29	ROME
Protanilla zhg-my01	CASENT0842735	♂	Malaysia: Sarawak	Darling, D. C.	2012/05/23-07/06	ROME
Protanilla zhg-my01	CASENT0842736	♂	Malaysia: Sarawak	Darling, D. C.	2012/09/03-2012/10/07	ROME
Protanilla zhg-my01	CASENT0842737	♂	Malaysia: Sarawak	Darling, D. C.	2012/05/1-29	ROME
Protanilla zhg-my01	CASENT0842738	♂	Malaysia: Sarawak	Darling, D. C.	2012/07/06-2012/09/04	ROME
Protanilla zhg-my01	CASENT0842744	♂	Malaysia: Sarawak	Darling, D. C.	2014/04/22-06/01	ROME
Protanilla zhg-my01	CASENT0842827	♂	Malaysia: Sarawak	Darling, D. C.	2012/05/23-07/06	ROME
Protanilla zhg-my01	CASENT0842828	♂	Malaysia: Sarawak	Darling, D. C.	2012/09/03-10/07	ROME
Protanilla zhg-my01	CASENT0842832	♂	Malaysia: Sarawak	Darling, D. C.	2012/07/06-09/04	ROME
Protanilla zhg-th02	CASENT0842645	♂	Thailand: Chaiyaphum	Williams, K.A.; Chaves, A.R.; Thaochan lab	2019/03/20-28	CSCA
Protanilla zhg-vn01	CASENT0106382	♂	Vietnam: Vinh Phuc	Hauser, M.; von Ellenreider, N.	2014/06/19-22	CSCA
Protanilla zhg-vn01	CASENT0842613	♂	Vietnam: Vinh Phuc	Hauser, M.; von Ellenreider, N.	2014/06/19-22	CSCA
Protanilla zhg-vn01	CASENT0842655	♂	Vietnam: Vinh Phuc	Hauser, M.; von Ellenreider, N.	2014/06/19-22	CSCA
Protanilla zhg-vn01	CASENT0842656	♂	Vietnam: Vinh Phuc	Hauser, M.; von Ellenreider, N.	2014/06/19-22	CSCA
